# Supplementary material for: Bis{4-phenyl-1-[1-(pyridin-2-yl-κN)ethyl­idene]thio­semicarbazidato-κ2 N 1,S}cadmium
Source: Acta Crystallogr Sect E Struct Rep Online. 2012 Apr 21;68(Pt 5):m635–6. doi: 10.1107/S1600536812016558 (PMC3344363; doi:10.1107/S1600536812016558)
Supplement: Supplementary file 1 [file e-68-0m635-sup1.cif]

##############################################################################
#                                                                            #
# This CIF contains the data in a paper accepted for publication in          #
# Acta Crystallographica Section E. It conforms to the requirements of       #
# Notes for Authors for Acta Crystallographica Section E, and has been       #
# peer reviewed under the auspices of the IUCr Commission on Journals.       #
#                                                                            #
# Full details of the Crystallographic Information File format               #
# are given in the paper "The Crystallographic Information File (CIF):       #
# a New Standard Archive File for Crystallography" by S. R. Hall, F. H.      #
# Allen and I. D. Brown [Acta Cryst. (1991), A47, 655-685].                  #
#                                                                            #
# The current version of the core CIF dictionary is obtainable from          #
# ftp://ftp.iucr.org/pub/cif_core.dic.                                       #
#                                                                            #
# Software is freely available for graphical display of the structure(s)     #
# in this CIF. For information consult the CIF software page                 #
# http://www.iucr.org/resources/cif/software.                                #
#                                                                            #
# This file may be used for bona fide research purposes within the           #
# scientific community so long as proper attribution is given to the journal # 
# article from which it was obtained.                                        #
#                                                                            #
##############################################################################
data_I
_audit_creation_method     SHELXL-97
_chemical_name_systematic
;
Bis{4-phenyl-1-[1-(pyridin-2-yl-\k<i>N</i>)ethylidene]thiosemicarbazidato-
\k^2^<i>N</i>^1^,<i>S</i>}cadmium
;
_chemical_name_common
                 'Bis(2-acetylpyridine-(4-phenylthiosemicarbazonate)cadmiun(II)'
_chemical_formula_moiety     'C28 H26 Cd N8 S2'
_chemical_formula_sum     'C28 H26 Cd N8 S2'
_chemical_formula_iupac     '[Cd (C14 H13 N4 S1)2]'
_chemical_formula_weight     651.09
_chemical_melting_point     ?
_symmetry_cell_setting     triclinic
_symmetry_space_group_name_H-M     'P -1'
_symmetry_space_group_name_Hall     '-P 1'
loop_
    _symmetry_equiv_pos_as_xyz
    'x, y, z'
    '-x, -y, -z'
_cell_length_a     9.8452(2)
_cell_length_b     13.0116(3)
_cell_length_c     13.1736(5)
_cell_angle_alpha     116.4950(10)
_cell_angle_beta     105.7570(10)
_cell_angle_gamma     96.1220(10)
_cell_volume     1401.81(7)
_cell_formula_units_Z     2
_cell_measurement_reflns_used     5467
_cell_measurement_theta_min     2.33
_cell_measurement_theta_max     23.92
_cell_measurement_temperature     296(2)
_exptl_crystal_description     block
_exptl_crystal_colour     yellow
_exptl_crystal_size_max     0.22
_exptl_crystal_size_mid     0.14
_exptl_crystal_size_min     0.11
_exptl_crystal_density_diffrn     1.543
_exptl_crystal_density_meas     ?
_exptl_crystal_density_method     'not measured'
_exptl_crystal_F_000     660
_exptl_absorpt_coefficient_mu     0.961
_exptl_absorpt_correction_type     multi-scan
_exptl_absorpt_process_details     '(SADABS; Bruker, 2009)'
_exptl_absorpt_correction_T_min     0.8163
_exptl_absorpt_correction_T_max     0.9016
_exptl_special_details     ?
_diffrn_ambient_temperature     296(2)
_diffrn_radiation_type     MoK\a
_diffrn_radiation_wavelength     0.71073
_diffrn_radiation_source     'fine-focus sealed tube'
_diffrn_radiation_monochromator     graphite
_diffrn_measurement_device_type     'Bruker APEXII CCD'
_diffrn_measurement_method     '\f and \w scans'
_diffrn_detector_area_resol_mean     ?
_diffrn_reflns_number     29421
_diffrn_reflns_av_R_equivalents     0.0439
_diffrn_reflns_av_sigmaI/netI     0.0537
_diffrn_reflns_theta_min     2.74
_diffrn_reflns_theta_max     30.08
_diffrn_reflns_theta_full     30.08
_diffrn_measured_fraction_theta_max     0.997
_diffrn_measured_fraction_theta_full     0.997
_diffrn_reflns_limit_h_min     -13
_diffrn_reflns_limit_h_max     13
_diffrn_reflns_limit_k_min     -18
_diffrn_reflns_limit_k_max     17
_diffrn_reflns_limit_l_min     -16
_diffrn_reflns_limit_l_max     18
_diffrn_standards_number     0
_diffrn_standards_interval_count     ?
_diffrn_standards_interval_time     ?
_diffrn_standards_decay_%     ?
_refine_special_details
;
Refinement of <i>F</i>^2^ against ALL reflections. The weighted <i>R</i>-factor
<i>wR</i> and goodness of fit <i>S</i> are based on <i>F</i>^2^, conventional
<i>R</i>-factors <i>R</i> are based on <i>F</i>, with <i>F</i> set to zero for
negative <i>F</i>^2^. The threshold expression of <i>F</i>^2^ >
\s(<i>F</i>^2^) is used only for calculating <i>R</i>-factors(gt) <i>etc</i>.
and is not relevant to the choice of reflections for refinement.
<i>R</i>-factors based on <i>F</i>^2^ are statistically about twice as large
as those based on <i>F</i>, and <i>R</i>- factors based on ALL data will be
even larger.
;
_reflns_number_total     8199
_reflns_number_gt     5975
_reflns_threshold_expression     I>2\s(I)
_refine_ls_structure_factor_coef     Fsqd
_refine_ls_matrix_type     full
_refine_ls_R_factor_all     0.0620
_refine_ls_R_factor_gt     0.0376
_refine_ls_wR_factor_gt     0.0718
_refine_ls_wR_factor_ref     0.0801
_refine_ls_goodness_of_fit_ref     1.056
_refine_ls_restrained_S_all     1.056
_refine_ls_number_reflns     8199
_refine_ls_number_parameters     362
_refine_ls_number_restraints     0
_refine_ls_hydrogen_treatment     mixed
_refine_ls_weighting_scheme     calc
_refine_ls_weighting_details
         'calc w=1/[\s^2^(Fo^2^)+(0.0314P)^2^+0.0548P] where P=(Fo^2^+2Fc^2^)/3'
_atom_sites_solution_hydrogens     geom
_atom_sites_solution_primary     direct
_atom_sites_solution_secondary     difmap
_refine_ls_shift/su_max     0.001
_refine_ls_shift/su_mean     0.000
_refine_diff_density_max     0.749
_refine_diff_density_min     -0.485
_refine_ls_extinction_method     none
_refine_ls_extinction_coef     ?
loop_
    _atom_type_symbol
    _atom_type_description
    _atom_type_scat_dispersion_real
    _atom_type_scat_dispersion_imag
    _atom_type_scat_source
    'C' 'C' 0.0033 0.0016
                         'International Tables Vol C Tables 4.2.6.8 and 6.1.1.4'
    'H' 'H' 0.0000 0.0000
                         'International Tables Vol C Tables 4.2.6.8 and 6.1.1.4'
    'Cd' 'Cd' -0.8075 1.2024
                         'International Tables Vol C Tables 4.2.6.8 and 6.1.1.4'
    'N' 'N' 0.0061 0.0033
                         'International Tables Vol C Tables 4.2.6.8 and 6.1.1.4'
    'S' 'S' 0.1246 0.1234
                         'International Tables Vol C Tables 4.2.6.8 and 6.1.1.4'
_computing_data_collection     'APEX2 (Bruker, 2009)'
_computing_cell_refinement     'SAINT (Bruker, 2009)'
_computing_data_reduction     'SAINT (Bruker, 2009)'
_computing_structure_solution     'SHELXS97 (Sheldrick, 2008)'
_computing_structure_refinement     'SHELXL97 (Sheldrick, 2008)'
_computing_molecular_graphics     'DIAMOND (Brandenburg, 2006)'
_computing_publication_material     'publCIF (Westrip, 2010)'
loop_
    _atom_site_type_symbol
    _atom_site_label
    _atom_site_fract_x
    _atom_site_fract_y
    _atom_site_fract_z
    _atom_site_U_iso_or_equiv
    _atom_site_adp_type
    _atom_site_calc_flag
    _atom_site_refinement_flags
    _atom_site_occupancy
    _atom_site_disorder_assembly
    _atom_site_disorder_group
    Cd Cd1 0.226151(19) 0.208486(15) 0.431225(15) 0.03261(6) Uani d . 1 . .
    S S1 0.04751(7) 0.34127(6) 0.45863(5) 0.03845(15) Uani d . 1 . .
    S S2 0.11139(7) 0.07311(6) 0.19832(6) 0.04311(16) Uani d . 1 . .
    C C1 0.2081(3) 0.0380(2) 0.5482(2) 0.0349(5) Uani d . 1 . .
    C C5 0.3030(3) -0.0431(2) 0.3973(3) 0.0542(7) Uani d . 1 . .
    H H4 0.3389 -0.0363 0.3415 0.065 Uiso calc R 1 . .
    C C2 0.1985(3) -0.0638(2) 0.5583(3) 0.0468(7) Uani d . 1 . .
    H H1 0.1624 -0.0695 0.6145 0.056 Uiso calc R 1 . .
    C C3 0.2432(4) -0.1567(3) 0.4838(3) 0.0582(8) Uani d . 1 . .
    H H2 0.2360 -0.2261 0.4886 0.070 Uiso calc R 1 . .
    C C4 0.2977(4) -0.1462(3) 0.4035(3) 0.0622(9) Uani d . 1 . .
    H H3 0.3306 -0.2071 0.3541 0.075 Uiso calc R 1 . .
    C C8 0.0828(3) 0.3844(2) 0.6114(2) 0.0319(5) Uani d . 1 . .
    C C6 0.1612(3) 0.1410(2) 0.6249(2) 0.0334(5) Uani d . 1 . .
    C C9 0.0826(3) 0.5625(2) 0.8007(2) 0.0356(5) Uani d . 1 . .
    C C10 0.0613(3) 0.6755(2) 0.8373(2) 0.0436(6) Uani d . 1 . .
    H H9 0.0400 0.7026 0.7818 0.052 Uiso calc R 1 . .
    C C14 0.1168(4) 0.5245(3) 0.8844(2) 0.0536(8) Uani d . 1 . .
    H H13 0.1325 0.4495 0.8618 0.064 Uiso calc R 1 . .
    C C7 0.1277(4) 0.1484(3) 0.7318(3) 0.0550(8) Uani d . 1 . .
    H H5 0.2132 0.1489 0.7887 0.083 Uiso calc R 1 . .
    H H6 0.0495 0.0807 0.7050 0.083 Uiso calc R 1 . .
    H H7 0.0989 0.2201 0.7704 0.083 Uiso calc R 1 . .
    C C12 0.1050(3) 0.7096(3) 1.0382(2) 0.0526(7) Uani d . 1 . .
    H H11 0.1124 0.7584 1.1179 0.063 Uiso calc R 1 . .
    C C11 0.0713(3) 0.7478(2) 0.9550(2) 0.0521(7) Uani d . 1 . .
    H H10 0.0551 0.8229 0.9782 0.063 Uiso calc R 1 . .
    C C13 0.1275(4) 0.5989(3) 1.0025(3) 0.0610(8) Uani d . 1 . .
    H H12 0.1505 0.5730 1.0589 0.073 Uiso calc R 1 . .
    N N2 0.1521(2) 0.22010(16) 0.59191(17) 0.0324(4) Uani d . 1 . .
    N N4 0.0634(3) 0.49398(19) 0.67666(19) 0.0402(5) Uani d . 1 . .
    N N3 0.1191(2) 0.32216(17) 0.66504(17) 0.0348(4) Uani d . 1 . .
    N N1 0.2593(2) 0.04738(17) 0.46709(19) 0.0399(5) Uani d . 1 . .
    C C22 0.2505(3) 0.1299(2) 0.1648(2) 0.0337(5) Uani d . 1 . .
    C C20 0.5236(3) 0.3367(2) 0.4314(2) 0.0334(5) Uani d . 1 . .
    C C15 0.5532(3) 0.3897(2) 0.5636(2) 0.0340(5) Uani d . 1 . .
    C C23 0.3274(3) 0.0925(2) -0.0112(2) 0.0405(6) Uani d . 1 . .
    C C24 0.3295(3) -0.0091(3) -0.1097(2) 0.0503(7) Uani d . 1 . .
    H H22 0.2653 -0.0818 -0.1376 0.060 Uiso calc R 1 . .
    C C16 0.6781(3) 0.4789(2) 0.6492(2) 0.0489(7) Uani d . 1 . .
    H H14 0.7463 0.5080 0.6250 0.059 Uiso calc R 1 . .
    C C28 0.4211(3) 0.1993(3) 0.0278(3) 0.0581(8) Uani d . 1 . .
    H H26 0.4193 0.2683 0.0927 0.070 Uiso calc R 1 . .
    C C19 0.4774(3) 0.3928(2) 0.7153(2) 0.0489(7) Uani d . 1 . .
    H H17 0.4083 0.3634 0.7385 0.059 Uiso calc R 1 . .
    C C18 0.5999(3) 0.4811(3) 0.8043(3) 0.0600(8) Uani d . 1 . .
    H H16 0.6133 0.5106 0.8860 0.072 Uiso calc R 1 . .
    C C17 0.7008(3) 0.5246(3) 0.7713(3) 0.0642(9) Uani d . 1 . .
    H H15 0.7845 0.5845 0.8300 0.077 Uiso calc R 1 . .
    C C25 0.4256(4) -0.0030(4) -0.1660(3) 0.0688(10) Uani d . 1 . .
    H H23 0.4262 -0.0715 -0.2320 0.083 Uiso calc R 1 . .
    C C27 0.5184(4) 0.2041(4) -0.0295(3) 0.0795(11) Uani d . 1 . .
    H H25 0.5827 0.2764 -0.0026 0.095 Uiso calc R 1 . .
    C C26 0.5200(4) 0.1022(4) -0.1263(3) 0.0835(12) Uani d . 1 . .
    H H24 0.5858 0.1054 -0.1644 0.100 Uiso calc R 1 . .
    N N6 0.3994(2) 0.25909(17) 0.35954(17) 0.0327(4) Uani d . 1 . .
    N N5 0.4528(2) 0.34715(18) 0.59691(18) 0.0389(5) Uani d . 1 . .
    N N7 0.3738(2) 0.21135(18) 0.23768(18) 0.0374(5) Uani d . 1 . .
    N N8 0.2265(3) 0.0800(2) 0.0431(2) 0.0429(5) Uani d . 1 . .
    C C21 0.6341(3) 0.3730(2) 0.3876(3) 0.0480(7) Uani d . 1 . .
    H H18 0.6029 0.3237 0.3010 0.072 Uiso calc R 1 . .
    H H19 0.7266 0.3639 0.4253 0.072 Uiso calc R 1 . .
    H H20 0.6440 0.4548 0.4081 0.072 Uiso calc R 1 . .
    H H8 0.041(3) 0.531(2) 0.639(2) 0.035(7) Uiso d . 1 . .
    H H21 0.152(3) 0.024(2) -0.002(2) 0.042(8) Uiso d . 1 . .
loop_
    _atom_site_aniso_label
    _atom_site_aniso_U_11
    _atom_site_aniso_U_22
    _atom_site_aniso_U_33
    _atom_site_aniso_U_12
    _atom_site_aniso_U_13
    _atom_site_aniso_U_23
    Cd1 0.03545(10) 0.03298(10) 0.03154(10) 0.00908(7) 0.01550(7) 0.01576(8)
    S1 0.0509(4) 0.0407(3) 0.0317(3) 0.0229(3) 0.0181(3) 0.0201(3)
    S2 0.0417(4) 0.0439(4) 0.0312(3) -0.0027(3) 0.0145(3) 0.0108(3)
    C1 0.0361(13) 0.0341(13) 0.0347(13) 0.0098(10) 0.0081(11) 0.0196(11)
    C5 0.071(2) 0.0504(17) 0.0535(18) 0.0301(15) 0.0326(16) 0.0266(15)
    C2 0.0517(17) 0.0423(15) 0.0526(17) 0.0155(13) 0.0159(14) 0.0295(14)
    C3 0.070(2) 0.0413(16) 0.067(2) 0.0229(15) 0.0158(17) 0.0325(16)
    C4 0.076(2) 0.0465(17) 0.065(2) 0.0355(17) 0.0270(18) 0.0236(16)
    C8 0.0342(13) 0.0356(12) 0.0323(12) 0.0132(10) 0.0161(10) 0.0190(11)
    C6 0.0325(13) 0.0377(13) 0.0355(13) 0.0118(10) 0.0128(10) 0.0217(11)
    C9 0.0387(14) 0.0384(13) 0.0318(13) 0.0139(11) 0.0160(11) 0.0164(11)
    C10 0.0548(17) 0.0375(14) 0.0387(15) 0.0139(12) 0.0167(13) 0.0188(12)
    C14 0.083(2) 0.0494(17) 0.0436(16) 0.0323(16) 0.0317(16) 0.0268(14)
    C7 0.077(2) 0.0605(18) 0.0552(18) 0.0314(16) 0.0366(17) 0.0407(16)
    C12 0.0600(19) 0.0539(18) 0.0330(15) 0.0100(15) 0.0200(14) 0.0120(14)
    C11 0.0620(19) 0.0373(15) 0.0437(16) 0.0114(13) 0.0199(14) 0.0092(13)
    C13 0.089(3) 0.066(2) 0.0376(16) 0.0265(18) 0.0281(16) 0.0293(16)
    N2 0.0367(11) 0.0310(10) 0.0342(11) 0.0130(9) 0.0156(9) 0.0176(9)
    N4 0.0582(15) 0.0395(12) 0.0352(12) 0.0258(11) 0.0220(11) 0.0227(11)
    N3 0.0424(12) 0.0341(11) 0.0337(11) 0.0164(9) 0.0181(9) 0.0177(9)
    N1 0.0485(13) 0.0358(11) 0.0429(12) 0.0161(10) 0.0226(10) 0.0210(10)
    C22 0.0372(13) 0.0355(13) 0.0295(12) 0.0119(11) 0.0142(10) 0.0151(11)
    C20 0.0298(12) 0.0322(12) 0.0374(13) 0.0096(10) 0.0113(10) 0.0167(11)
    C15 0.0286(12) 0.0319(12) 0.0383(14) 0.0100(10) 0.0085(10) 0.0164(11)
    C23 0.0376(14) 0.0546(16) 0.0310(13) 0.0150(12) 0.0143(11) 0.0208(12)
    C24 0.0570(18) 0.0598(18) 0.0364(15) 0.0242(15) 0.0189(13) 0.0225(14)
    C16 0.0342(14) 0.0499(16) 0.0455(16) 0.0017(12) 0.0088(12) 0.0151(14)
    C28 0.066(2) 0.0600(19) 0.0418(16) 0.0029(16) 0.0255(15) 0.0190(15)
    C19 0.0475(17) 0.0543(17) 0.0359(15) 0.0064(13) 0.0106(13) 0.0193(13)
    C18 0.0511(18) 0.070(2) 0.0342(15) 0.0070(16) 0.0053(14) 0.0136(15)
    C17 0.0414(17) 0.068(2) 0.0418(17) -0.0061(15) -0.0007(14) 0.0074(16)
    C25 0.062(2) 0.103(3) 0.0435(18) 0.043(2) 0.0279(17) 0.0286(19)
    C27 0.067(2) 0.099(3) 0.058(2) -0.012(2) 0.0248(18) 0.034(2)
    C26 0.062(2) 0.142(4) 0.050(2) 0.024(3) 0.0331(19) 0.043(2)
    N6 0.0313(11) 0.0344(10) 0.0318(11) 0.0082(9) 0.0121(9) 0.0156(9)
    N5 0.0353(11) 0.0407(12) 0.0343(12) 0.0056(9) 0.0088(9) 0.0164(10)
    N7 0.0334(11) 0.0444(12) 0.0315(11) 0.0061(9) 0.0134(9) 0.0164(10)
    N8 0.0394(13) 0.0470(13) 0.0313(12) 0.0009(11) 0.0133(10) 0.0124(11)
    C21 0.0370(15) 0.0528(17) 0.0535(17) 0.0046(12) 0.0173(13) 0.0268(14)
_geom_special_details
;
All e.s.d.'s (except the e.s.d. in the dihedral angle between two l.s. planes)
are estimated using the full covariance matrix. The cell e.s.d.'s are taken
into account individually in the estimation of e.s.d.'s in distances, angles
and torsion angles; correlations between e.s.d.'s in cell parameters are only
used when they are defined by crystal symmetry. An approximate (isotropic)
treatment of cell e.s.d.'s is used for estimating e.s.d.'s involving l.s.
planes.
;
loop_
    _geom_bond_atom_site_label_1
    _geom_bond_atom_site_label_2
    _geom_bond_site_symmetry_2
    _geom_bond_distance
    _geom_bond_publ_flag
    Cd1 N6 . 2.3288(19) ?
    Cd1 N2 . 2.3691(18) ?
    Cd1 N1 . 2.381(2) ?
    Cd1 N5 . 2.446(2) ?
    Cd1 S1 . 2.5778(6) ?
    Cd1 S2 . 2.5814(7) ?
    S1 C8 . 1.748(2) ?
    S2 C22 . 1.738(2) ?
    C1 N1 . 1.344(3) ?
    C1 C2 . 1.385(3) ?
    C1 C6 . 1.487(3) ?
    C5 N1 . 1.332(3) ?
    C5 C4 . 1.376(4) ?
    C5 H4 . 0.9300 ?
    C2 C3 . 1.381(4) ?
    C2 H1 . 0.9300 ?
    C3 C4 . 1.360(4) ?
    C3 H2 . 0.9300 ?
    C4 H3 . 0.9300 ?
    C8 N3 . 1.311(3) ?
    C8 N4 . 1.365(3) ?
    C6 N2 . 1.285(3) ?
    C6 C7 . 1.498(3) ?
    C9 C14 . 1.377(4) ?
    C9 C10 . 1.387(3) ?
    C9 N4 . 1.413(3) ?
    C10 C11 . 1.376(3) ?
    C10 H9 . 0.9300 ?
    C14 C13 . 1.383(4) ?
    C14 H13 . 0.9300 ?
    C7 H5 . 0.9600 ?
    C7 H6 . 0.9600 ?
    C7 H7 . 0.9600 ?
    C12 C13 . 1.365(4) ?
    C12 C11 . 1.373(4) ?
    C12 H11 . 0.9300 ?
    C11 H10 . 0.9300 ?
    C13 H12 . 0.9300 ?
    N2 N3 . 1.385(2) ?
    N4 H8 . 0.84(2) ?
    C22 N7 . 1.305(3) ?
    C22 N8 . 1.371(3) ?
    C20 N6 . 1.291(3) ?
    C20 C15 . 1.484(3) ?
    C20 C21 . 1.489(3) ?
    C15 N5 . 1.346(3) ?
    C15 C16 . 1.380(3) ?
    C23 C28 . 1.371(4) ?
    C23 C24 . 1.386(3) ?
    C23 N8 . 1.407(3) ?
    C24 C25 . 1.367(4) ?
    C24 H22 . 0.9300 ?
    C16 C17 . 1.383(4) ?
    C16 H14 . 0.9300 ?
    C28 C27 . 1.383(4) ?
    C28 H26 . 0.9300 ?
    C19 N5 . 1.335(3) ?
    C19 C18 . 1.373(4) ?
    C19 H17 . 0.9300 ?
    C18 C17 . 1.353(4) ?
    C18 H16 . 0.9300 ?
    C17 H15 . 0.9300 ?
    C25 C26 . 1.355(5) ?
    C25 H23 . 0.9300 ?
    C27 C26 . 1.375(5) ?
    C27 H25 . 0.9300 ?
    C26 H24 . 0.9300 ?
    N6 N7 . 1.373(3) ?
    N8 H21 . 0.83(3) ?
    C21 H18 . 0.9600 ?
    C21 H19 . 0.9600 ?
    C21 H20 . 0.9600 ?
loop_
    _geom_angle_atom_site_label_1
    _geom_angle_atom_site_label_2
    _geom_angle_atom_site_label_3
    _geom_angle_site_symmetry_1
    _geom_angle_site_symmetry_3
    _geom_angle
    _geom_angle_publ_flag
    N6 Cd1 N2 . . 151.43(7) ?
    N6 Cd1 N1 . . 111.91(7) ?
    N2 Cd1 N1 . . 67.80(6) ?
    N6 Cd1 N5 . . 68.06(7) ?
    N2 Cd1 N5 . . 83.38(7) ?
    N1 Cd1 N5 . . 94.00(7) ?
    N6 Cd1 S1 . . 113.46(5) ?
    N2 Cd1 S1 . . 71.90(5) ?
    N1 Cd1 S1 . . 134.61(5) ?
    N5 Cd1 S1 . . 101.36(5) ?
    N6 Cd1 S2 . . 75.54(5) ?
    N2 Cd1 S2 . . 132.65(5) ?
    N1 Cd1 S2 . . 93.71(5) ?
    N5 Cd1 S2 . . 143.06(5) ?
    S1 Cd1 S2 . . 98.58(2) ?
    C8 S1 Cd1 . . 95.23(8) ?
    C22 S2 Cd1 . . 96.70(8) ?
    N1 C1 C2 . . 121.2(2) ?
    N1 C1 C6 . . 116.9(2) ?
    C2 C1 C6 . . 121.9(2) ?
    N1 C5 C4 . . 123.3(3) ?
    N1 C5 H4 . . 118.3 ?
    C4 C5 H4 . . 118.3 ?
    C3 C2 C1 . . 119.0(3) ?
    C3 C2 H1 . . 120.5 ?
    C1 C2 H1 . . 120.5 ?
    C4 C3 C2 . . 119.8(3) ?
    C4 C3 H2 . . 120.1 ?
    C2 C3 H2 . . 120.1 ?
    C3 C4 C5 . . 118.2(3) ?
    C3 C4 H3 . . 120.9 ?
    C5 C4 H3 . . 120.9 ?
    N3 C8 N4 . . 119.1(2) ?
    N3 C8 S1 . . 127.34(17) ?
    N4 C8 S1 . . 113.48(17) ?
    N2 C6 C1 . . 115.1(2) ?
    N2 C6 C7 . . 124.1(2) ?
    C1 C6 C7 . . 120.7(2) ?
    C14 C9 C10 . . 119.0(2) ?
    C14 C9 N4 . . 125.1(2) ?
    C10 C9 N4 . . 115.9(2) ?
    C11 C10 C9 . . 120.7(3) ?
    C11 C10 H9 . . 119.7 ?
    C9 C10 H9 . . 119.7 ?
    C9 C14 C13 . . 119.5(3) ?
    C9 C14 H13 . . 120.3 ?
    C13 C14 H13 . . 120.3 ?
    C6 C7 H5 . . 109.5 ?
    C6 C7 H6 . . 109.5 ?
    H5 C7 H6 . . 109.5 ?
    C6 C7 H7 . . 109.5 ?
    H5 C7 H7 . . 109.5 ?
    H6 C7 H7 . . 109.5 ?
    C13 C12 C11 . . 119.2(3) ?
    C13 C12 H11 . . 120.4 ?
    C11 C12 H11 . . 120.4 ?
    C12 C11 C10 . . 120.2(3) ?
    C12 C11 H10 . . 119.9 ?
    C10 C11 H10 . . 119.9 ?
    C12 C13 C14 . . 121.5(3) ?
    C12 C13 H12 . . 119.3 ?
    C14 C13 H12 . . 119.3 ?
    C6 N2 N3 . . 117.64(19) ?
    C6 N2 Cd1 . . 121.55(15) ?
    N3 N2 Cd1 . . 120.07(13) ?
    C8 N4 C9 . . 132.0(2) ?
    C8 N4 H8 . . 116.0(16) ?
    C9 N4 H8 . . 111.9(16) ?
    C8 N3 N2 . . 112.35(18) ?
    C5 N1 C1 . . 118.4(2) ?
    C5 N1 Cd1 . . 122.97(18) ?
    C1 N1 Cd1 . . 117.63(15) ?
    N7 C22 N8 . . 115.7(2) ?
    N7 C22 S2 . . 129.77(18) ?
    N8 C22 S2 . . 114.48(18) ?
    N6 C20 C15 . . 116.4(2) ?
    N6 C20 C21 . . 123.3(2) ?
    C15 C20 C21 . . 120.3(2) ?
    N5 C15 C16 . . 121.1(2) ?
    N5 C15 C20 . . 117.2(2) ?
    C16 C15 C20 . . 121.7(2) ?
    C28 C23 C24 . . 119.2(3) ?
    C28 C23 N8 . . 123.3(2) ?
    C24 C23 N8 . . 117.5(2) ?
    C25 C24 C23 . . 120.3(3) ?
    C25 C24 H22 . . 119.9 ?
    C23 C24 H22 . . 119.9 ?
    C15 C16 C17 . . 119.3(3) ?
    C15 C16 H14 . . 120.3 ?
    C17 C16 H14 . . 120.3 ?
    C23 C28 C27 . . 119.9(3) ?
    C23 C28 H26 . . 120.1 ?
    C27 C28 H26 . . 120.1 ?
    N5 C19 C18 . . 123.1(3) ?
    N5 C19 H17 . . 118.5 ?
    C18 C19 H17 . . 118.5 ?
    C17 C18 C19 . . 118.8(3) ?
    C17 C18 H16 . . 120.6 ?
    C19 C18 H16 . . 120.6 ?
    C18 C17 C16 . . 119.3(3) ?
    C18 C17 H15 . . 120.3 ?
    C16 C17 H15 . . 120.3 ?
    C26 C25 C24 . . 120.6(3) ?
    C26 C25 H23 . . 119.7 ?
    C24 C25 H23 . . 119.7 ?
    C26 C27 C28 . . 120.0(3) ?
    C26 C27 H25 . . 120.0 ?
    C28 C27 H25 . . 120.0 ?
    C25 C26 C27 . . 120.0(3) ?
    C25 C26 H24 . . 120.0 ?
    C27 C26 H24 . . 120.0 ?
    C20 N6 N7 . . 115.53(19) ?
    C20 N6 Cd1 . . 122.35(16) ?
    N7 N6 Cd1 . . 122.07(14) ?
    C19 N5 C15 . . 118.3(2) ?
    C19 N5 Cd1 . . 125.71(18) ?
    C15 N5 Cd1 . . 115.53(15) ?
    C22 N7 N6 . . 115.70(19) ?
    C22 N8 C23 . . 127.6(2) ?
    C22 N8 H21 . . 114.8(18) ?
    C23 N8 H21 . . 115.6(18) ?
    C20 C21 H18 . . 109.5 ?
    C20 C21 H19 . . 109.5 ?
    H18 C21 H19 . . 109.5 ?
    C20 C21 H20 . . 109.5 ?
    H18 C21 H20 . . 109.5 ?
    H19 C21 H20 . . 109.5 ?
loop_
    _geom_torsion_atom_site_label_1
    _geom_torsion_atom_site_label_2
    _geom_torsion_atom_site_label_3
    _geom_torsion_atom_site_label_4
    _geom_torsion_site_symmetry_1
    _geom_torsion_site_symmetry_2
    _geom_torsion_site_symmetry_3
    _geom_torsion_site_symmetry_4
    _geom_torsion
    _geom_torsion_publ_flag
    N6 Cd1 S1 C8 . . . . -124.64(10) ?
    N2 Cd1 S1 C8 . . . . 25.28(9) ?
    N1 Cd1 S1 C8 . . . . 53.53(11) ?
    N5 Cd1 S1 C8 . . . . -53.81(10) ?
    S2 Cd1 S1 C8 . . . . 157.47(8) ?
    N6 Cd1 S2 C22 . . . . -2.87(9) ?
    N2 Cd1 S2 C22 . . . . -177.49(10) ?
    N1 Cd1 S2 C22 . . . . -114.55(10) ?
    N5 Cd1 S2 C22 . . . . -12.87(12) ?
    S1 Cd1 S2 C22 . . . . 109.27(8) ?
    N1 C1 C2 C3 . . . . 0.3(4) ?
    C6 C1 C2 C3 . . . . 179.7(2) ?
    C1 C2 C3 C4 . . . . 1.0(4) ?
    C2 C3 C4 C5 . . . . -1.6(5) ?
    N1 C5 C4 C3 . . . . 1.0(5) ?
    Cd1 S1 C8 N3 . . . . -31.2(2) ?
    Cd1 S1 C8 N4 . . . . 151.43(17) ?
    N1 C1 C6 N2 . . . . 11.0(3) ?
    C2 C1 C6 N2 . . . . -168.4(2) ?
    N1 C1 C6 C7 . . . . -169.2(2) ?
    C2 C1 C6 C7 . . . . 11.4(4) ?
    C14 C9 C10 C11 . . . . -1.3(4) ?
    N4 C9 C10 C11 . . . . 177.3(3) ?
    C10 C9 C14 C13 . . . . 0.7(4) ?
    N4 C9 C14 C13 . . . . -177.7(3) ?
    C13 C12 C11 C10 . . . . -0.4(5) ?
    C9 C10 C11 C12 . . . . 1.1(4) ?
    C11 C12 C13 C14 . . . . -0.1(5) ?
    C9 C14 C13 C12 . . . . 0.0(5) ?
    C1 C6 N2 N3 . . . . -175.47(19) ?
    C7 C6 N2 N3 . . . . 4.7(4) ?
    C1 C6 N2 Cd1 . . . . -5.3(3) ?
    C7 C6 N2 Cd1 . . . . 174.9(2) ?
    N6 Cd1 N2 C6 . . . . -95.5(2) ?
    N1 Cd1 N2 C6 . . . . -0.13(18) ?
    N5 Cd1 N2 C6 . . . . -97.20(19) ?
    S1 Cd1 N2 C6 . . . . 158.52(19) ?
    S2 Cd1 N2 C6 . . . . 73.6(2) ?
    N6 Cd1 N2 N3 . . . . 74.4(2) ?
    N1 Cd1 N2 N3 . . . . 169.78(18) ?
    N5 Cd1 N2 N3 . . . . 72.71(16) ?
    S1 Cd1 N2 N3 . . . . -31.57(15) ?
    S2 Cd1 N2 N3 . . . . -116.53(15) ?
    N3 C8 N4 C9 . . . . 4.0(4) ?
    S1 C8 N4 C9 . . . . -178.4(2) ?
    C14 C9 N4 C8 . . . . -5.7(5) ?
    C10 C9 N4 C8 . . . . 175.8(3) ?
    N4 C8 N3 N2 . . . . -172.7(2) ?
    S1 C8 N3 N2 . . . . 10.1(3) ?
    C6 N2 N3 C8 . . . . -166.8(2) ?
    Cd1 N2 N3 C8 . . . . 23.0(2) ?
    C4 C5 N1 C1 . . . . 0.4(4) ?
    C4 C5 N1 Cd1 . . . . -168.1(2) ?
    C2 C1 N1 C5 . . . . -1.0(4) ?
    C6 C1 N1 C5 . . . . 179.6(2) ?
    C2 C1 N1 Cd1 . . . . 168.07(19) ?
    C6 C1 N1 Cd1 . . . . -11.3(3) ?
    N6 Cd1 N1 C5 . . . . -36.1(2) ?
    N2 Cd1 N1 C5 . . . . 174.8(2) ?
    N5 Cd1 N1 C5 . . . . -104.0(2) ?
    S1 Cd1 N1 C5 . . . . 145.7(2) ?
    S2 Cd1 N1 C5 . . . . 39.8(2) ?
    N6 Cd1 N1 C1 . . . . 155.39(17) ?
    N2 Cd1 N1 C1 . . . . 6.27(17) ?
    N5 Cd1 N1 C1 . . . . 87.45(18) ?
    S1 Cd1 N1 C1 . . . . -22.8(2) ?
    S2 Cd1 N1 C1 . . . . -128.71(17) ?
    Cd1 S2 C22 N7 . . . . 2.4(2) ?
    Cd1 S2 C22 N8 . . . . -178.32(17) ?
    N6 C20 C15 N5 . . . . 4.1(3) ?
    C21 C20 C15 N5 . . . . -175.7(2) ?
    N6 C20 C15 C16 . . . . -176.0(2) ?
    C21 C20 C15 C16 . . . . 4.3(4) ?
    C28 C23 C24 C25 . . . . 1.0(4) ?
    N8 C23 C24 C25 . . . . -179.6(3) ?
    N5 C15 C16 C17 . . . . 0.4(4) ?
    C20 C15 C16 C17 . . . . -179.6(2) ?
    C24 C23 C28 C27 . . . . -1.3(5) ?
    N8 C23 C28 C27 . . . . 179.3(3) ?
    N5 C19 C18 C17 . . . . 0.2(5) ?
    C19 C18 C17 C16 . . . . -0.1(5) ?
    C15 C16 C17 C18 . . . . -0.1(5) ?
    C23 C24 C25 C26 . . . . 0.1(5) ?
    C23 C28 C27 C26 . . . . 0.7(5) ?
    C24 C25 C26 C27 . . . . -0.8(6) ?
    C28 C27 C26 C25 . . . . 0.4(6) ?
    C15 C20 N6 N7 . . . . 179.82(18) ?
    C21 C20 N6 N7 . . . . -0.4(3) ?
    C15 C20 N6 Cd1 . . . . 2.1(3) ?
    C21 C20 N6 Cd1 . . . . -178.17(17) ?
    N2 Cd1 N6 C20 . . . . -6.2(3) ?
    N1 Cd1 N6 C20 . . . . -89.70(19) ?
    N5 Cd1 N6 C20 . . . . -4.35(17) ?
    S1 Cd1 N6 C20 . . . . 88.90(18) ?
    S2 Cd1 N6 C20 . . . . -177.89(19) ?
    N2 Cd1 N6 N7 . . . . 176.23(14) ?
    N1 Cd1 N6 N7 . . . . 92.71(17) ?
    N5 Cd1 N6 N7 . . . . 178.06(18) ?
    S1 Cd1 N6 N7 . . . . -88.69(16) ?
    S2 Cd1 N6 N7 . . . . 4.52(15) ?
    C18 C19 N5 C15 . . . . 0.1(4) ?
    C18 C19 N5 Cd1 . . . . -171.9(2) ?
    C16 C15 N5 C19 . . . . -0.4(4) ?
    C20 C15 N5 C19 . . . . 179.6(2) ?
    C16 C15 N5 Cd1 . . . . 172.36(19) ?
    C20 C15 N5 Cd1 . . . . -7.6(3) ?
    N6 Cd1 N5 C19 . . . . 178.4(2) ?
    N2 Cd1 N5 C19 . . . . -2.5(2) ?
    N1 Cd1 N5 C19 . . . . -69.6(2) ?
    S1 Cd1 N5 C19 . . . . 67.5(2) ?
    S2 Cd1 N5 C19 . . . . -171.19(17) ?
    N6 Cd1 N5 C15 . . . . 6.18(15) ?
    N2 Cd1 N5 C15 . . . . -174.70(17) ?
    N1 Cd1 N5 C15 . . . . 118.22(17) ?
    S1 Cd1 N5 C15 . . . . -104.72(16) ?
    S2 Cd1 N5 C15 . . . . 16.6(2) ?
    N8 C22 N7 N6 . . . . -178.4(2) ?
    S2 C22 N7 N6 . . . . 0.8(3) ?
    C20 N6 N7 C22 . . . . 177.8(2) ?
    Cd1 N6 N7 C22 . . . . -4.5(3) ?
    N7 C22 N8 C23 . . . . 10.8(4) ?
    S2 C22 N8 C23 . . . . -168.6(2) ?
    C28 C23 N8 C22 . . . . -44.0(4) ?
    C24 C23 N8 C22 . . . . 136.6(3) ?
loop_
    _geom_hbond_atom_site_label_D
    _geom_hbond_atom_site_label_H
    _geom_hbond_atom_site_label_A
    _geom_hbond_site_symmetry_A
    _geom_hbond_distance_DH
    _geom_hbond_distance_HA
    _geom_hbond_distance_DA
    _geom_hbond_angle_DHA
    N4 H8 S1 2_566 0.84(2) 2.60(3) 3.437(2) 172(2)
    N8 H21 S2 2 0.83(3) 2.79(3) 3.513(2) 147(2)
data_global
_journal_date_recd_electronic     2012-04-12
_journal_date_accepted     2012-04-16
_journal_name_full     'Acta Crystallographica, Section E'
_journal_year     2012
_journal_volume     68
_journal_issue      5
_journal_page_first     m635
_journal_page_last     m636
_journal_paper_category     QM
_journal_paper_doi     10.1107/S1600536812016558
_journal_coeditor_code     BT5877
_publ_contact_author_name     'Vanessa Carratu Gervini'
_publ_contact_author_address
;
Escola de Qu\'imica e Alimentos
Universidade Federal do Rio Grande
Av. It\'alia km 08, Campus Carreiros
96203-900, Rio Grande-RS, Brazil
;
_publ_contact_author_email     'adriano@daad-alumni.de'
_publ_contact_author_fax     '55(53)32336961'
_publ_contact_author_phone     '55(53)32336955'
_publ_section_title
;\
Bis{4-phenyl-1-[1-(pyridin-2-yl-\k<i>N</i>)ethylidene]thiosemicarbazidato-\
\k^2^<i>N</i>^1^,<i>S</i>}cadmium
;
loop_
    _publ_author_name
    _publ_author_footnote
    _publ_author_address
    'Fonseca, Alexandra de Souza' .
;
Escola de Qu\'imica e Alimentos
Universidade Federal do Rio Grande
Av. It\'alia km 08, Campus Carreiros
96203-900 Rio Grande-RS, Brazil
;
    'Gervini, Vanessa Carratu' .
;
Escola de Qu\'imica e Alimentos
Universidade Federal do Rio Grande
Av. It\'alia km 08, Campus Carreiros
96203-900 Rio Grande-RS, Brazil
;
    'Bresolin, Leandro' .
;
Escola de Qu\'imica e Alimentos
Universidade Federal do Rio Grande
Av. It\'alia km 08, Campus Carreiros
96203-900 Rio Grande-RS, Brazil
;
    'Locatelli, Aline' .
;
Departamento de Qu\'imica
Universidade Federal de Santa Maria
Av. Roraima, Campus,
97105-900 Santa Maria-RS, Brazil
;
    'Oliveira, Adriano Bof de' .
;
Departamento de Qu\'imica
Universidade Federal de Sergipe
Av. Marechal Rondon s/n, Campus,
49100-000 S\~ao Crist\'ov\~ao-SE, Brazil
;
_iucr_refine_instructions_details
;
TITL P-1 in P-1
CELL  0.71073   9.8452  13.0116  13.1736  116.495  105.757   96.122
ZERR     2.00   0.0002   0.0003   0.0005    0.001    0.001    0.001
LATT   1
SFAC  C    H    CD    N    S
UNIT  56   52   2     16   4
MERG   2
OMIT     0   0   1
OMIT     0  -1   1
OMIT     0   1   0
OMIT     1   0   0
OMIT     0  -1   2
CONF
FMAP   2
PLAN   30
SIZE     0.11   0.14   0.22
ACTA
BOND
BOND   $H
CONF
MPLA C1 C2 C3 C4 C5 C6 C7 N1
MPLA C8 C9 C10 C11 C12 C13 C14 N2 N3 N4 S1
MPLA C15 C16 C17 C18 C19 C20 C21 N5
MPLA C22 C23 C24 C25 C26 C27 C28 N6 N7 N8 S2
MPLA Cd1 N1 C1 C6 N2
MPLA Cd1 N2 N3 C8 S1
MPLA Cd1 N5 C15 C20 N6
MPLA Cd1 N6 N7 C22 S2
MPLA Cd1 N1 C1 C6 N2 N3 C8 S1
MPLA Cd1 N5 C15 C20 N6 N7 C22 S2
EQIV $1 -x, -y+1, -z+1
EQIV $2 -x,   -y,   -z
HTAB N4 S1_$1
HTAB N8 S2_$2
L.S.   10
TEMP    23.00
WGHT    0.031400    0.054800
FVAR       0.15263
MOLE    1
CD1   3    0.226151    0.208486    0.431225    11.00000    0.03545    0.03298 =
         0.03154    0.01576    0.01550    0.00908
S1    5    0.047512    0.341271    0.458634    11.00000    0.05086    0.04067 =
         0.03165    0.02007    0.01814    0.02290
S2    5    0.111389    0.073109    0.198324    11.00000    0.04175    0.04391 =
         0.03122    0.01081    0.01447   -0.00269
C1    1    0.208089    0.037956    0.548152    11.00000    0.03607    0.03406 =
         0.03468    0.01962    0.00810    0.00984
C5    1    0.302991   -0.043130    0.397284    11.00000    0.07053    0.05043 =
         0.05355    0.02663    0.03261    0.03015
AFIX  43
H4    2    0.338901   -0.036310    0.341526    11.00000   -1.20000
AFIX   0
C2    1    0.198456   -0.063807    0.558345    11.00000    0.05170    0.04230 =
         0.05260    0.02951    0.01595    0.01553
AFIX  43
H1    2    0.162417   -0.069507    0.614515    11.00000   -1.20000
AFIX   0
C3    1    0.243176   -0.156653    0.483842    11.00000    0.06965    0.04133 =
         0.06684    0.03251    0.01581    0.02290
AFIX  43
H2    2    0.236008   -0.226107    0.488596    11.00000   -1.20000
AFIX   0
C4    1    0.297721   -0.146180    0.403515    11.00000    0.07645    0.04647 =
         0.06483    0.02356    0.02700    0.03548
AFIX  43
H3    2    0.330593   -0.207050    0.354097    11.00000   -1.20000
AFIX   0
C8    1    0.082833    0.384362    0.611353    11.00000    0.03422    0.03564 =
         0.03230    0.01896    0.01613    0.01322
C6    1    0.161208    0.141043    0.624890    11.00000    0.03245    0.03769 =
         0.03552    0.02167    0.01281    0.01182
C9    1    0.082583    0.562545    0.800665    11.00000    0.03869    0.03836 =
         0.03183    0.01636    0.01605    0.01394
C10   1    0.061277    0.675500    0.837325    11.00000    0.05482    0.03746 =
         0.03872    0.01881    0.01672    0.01387
AFIX  43
H9    2    0.040040    0.702594    0.781841    11.00000   -1.20000
AFIX   0
C14   1    0.116772    0.524540    0.884448    11.00000    0.08260    0.04944 =
         0.04359    0.02679    0.03167    0.03225
AFIX  43
H13   2    0.132536    0.449462    0.861826    11.00000   -1.20000
AFIX   0
C7    1    0.127679    0.148355    0.731848    11.00000    0.07666    0.06054 =
         0.05516    0.04068    0.03655    0.03139
AFIX 137
H5    2    0.213187    0.148918    0.788743    11.00000   -1.50000
H6    2    0.049499    0.080731    0.704974    11.00000   -1.50000
H7    2    0.098861    0.220102    0.770387    11.00000   -1.50000
AFIX   0
C12   1    0.104958    0.709575    1.038164    11.00000    0.06001    0.05392 =
         0.03300    0.01199    0.01999    0.00998
AFIX  43
H11   2    0.112365    0.758439    1.117868    11.00000   -1.20000
AFIX   0
C11   1    0.071254    0.747834    0.954958    11.00000    0.06201    0.03733 =
         0.04369    0.00921    0.01995    0.01140
AFIX  43
H10   2    0.055117    0.822861    0.978157    11.00000   -1.20000
AFIX   0
C13   1    0.127473    0.598947    1.002521    11.00000    0.08879    0.06638 =
         0.03764    0.02929    0.02815    0.02650
AFIX  43
H12   2    0.150524    0.573017    1.058881    11.00000   -1.20000
AFIX   0
N2    4    0.152061    0.220100    0.591911    11.00000    0.03673    0.03103 =
         0.03424    0.01763    0.01565    0.01299
N4    4    0.063417    0.493977    0.676658    11.00000    0.05822    0.03950 =
         0.03520    0.02268    0.02205    0.02579
N3    4    0.119114    0.322162    0.665041    11.00000    0.04238    0.03408 =
         0.03373    0.01772    0.01807    0.01641
N1    4    0.259252    0.047377    0.467086    11.00000    0.04847    0.03583 =
         0.04289    0.02100    0.02257    0.01612
C22   1    0.250493    0.129856    0.164757    11.00000    0.03716    0.03545 =
         0.02949    0.01509    0.01415    0.01193
C20   1    0.523564    0.336733    0.431437    11.00000    0.02976    0.03217 =
         0.03744    0.01669    0.01128    0.00964
C15   1    0.553183    0.389722    0.563593    11.00000    0.02859    0.03193 =
         0.03832    0.01642    0.00851    0.01000
C23   1    0.327393    0.092476   -0.011248    11.00000    0.03757    0.05457 =
         0.03096    0.02080    0.01430    0.01500
C24   1    0.329535   -0.009108   -0.109695    11.00000    0.05699    0.05975 =
         0.03636    0.02245    0.01886    0.02422
AFIX  43
H22   2    0.265329   -0.081771   -0.137585    11.00000   -1.20000
AFIX   0
C16   1    0.678119    0.478899    0.649189    11.00000    0.03422    0.04987 =
         0.04553    0.01508    0.00879    0.00168
AFIX  43
H14   2    0.746349    0.507976    0.625036    11.00000   -1.20000
AFIX   0
C28   1    0.421129    0.199269    0.027771    11.00000    0.06555    0.05996 =
         0.04185    0.01903    0.02549    0.00291
AFIX  43
H26   2    0.419348    0.268343    0.092666    11.00000   -1.20000
AFIX   0
C19   1    0.477410    0.392796    0.715302    11.00000    0.04751    0.05431 =
         0.03592    0.01926    0.01060    0.00641
AFIX  43
H17   2    0.408321    0.363394    0.738545    11.00000   -1.20000
AFIX   0
C18   1    0.599902    0.481116    0.804345    11.00000    0.05114    0.07012 =
         0.03418    0.01362    0.00530    0.00702
AFIX  43
H16   2    0.613322    0.510570    0.885969    11.00000   -1.20000
AFIX   0
C17   1    0.700755    0.524557    0.771276    11.00000    0.04142    0.06827 =
         0.04181    0.00739   -0.00070   -0.00614
AFIX  43
H15   2    0.784483    0.584527    0.830038    11.00000   -1.20000
AFIX   0
C25   1    0.425586   -0.002959   -0.165956    11.00000    0.06234    0.10296 =
         0.04346    0.02859    0.02792    0.04296
AFIX  43
H23   2    0.426165   -0.071535   -0.232049    11.00000   -1.20000
AFIX   0
C27   1    0.518388    0.204132   -0.029542    11.00000    0.06681    0.09912 =
         0.05842    0.03372    0.02480   -0.01200
AFIX  43
H25   2    0.582748    0.276402   -0.002632    11.00000   -1.20000
AFIX   0
C26   1    0.519980    0.102194   -0.126268    11.00000    0.06155    0.14161 =
         0.04972    0.04255    0.03309    0.02376
AFIX  43
H24   2    0.585825    0.105422   -0.164436    11.00000   -1.20000
AFIX   0
N6    4    0.399359    0.259093    0.359541    11.00000    0.03125    0.03443 =
         0.03183    0.01559    0.01206    0.00825
N5    4    0.452841    0.347148    0.596914    11.00000    0.03533    0.04065 =
         0.03433    0.01638    0.00882    0.00562
N7    4    0.373802    0.211354    0.237680    11.00000    0.03341    0.04442 =
         0.03153    0.01635    0.01340    0.00611
N8    4    0.226542    0.079985    0.043111    11.00000    0.03936    0.04699 =
         0.03129    0.01243    0.01328    0.00092
C21   1    0.634081    0.373008    0.387550    11.00000    0.03702    0.05276 =
         0.05355    0.02676    0.01731    0.00462
AFIX 137
H18   2    0.602904    0.323744    0.300969    11.00000   -1.50000
H19   2    0.726645    0.363895    0.425328    11.00000   -1.50000
H20   2    0.643956    0.454775    0.408055    11.00000   -1.50000
AFIX   0
H8    2    0.040561    0.530782    0.638866    11.00000    0.03531
H21   2    0.152484    0.023928   -0.001707    11.00000    0.04181
HKLF    4
REM  P-1 in P-1
REM R1 =  0.0376 for   5975 Fo > 4sig(Fo)  and  0.0620 for all   8199 data
REM    362 parameters refined using      0 restraints
END
WGHT      0.0314      0.0548
REM Highest difference peak  0.749,  deepest hole -0.485,  1-sigma level  0.086
Q1    1   0.3203  0.3728  0.7023  11.00000  0.05    0.75
Q2    1   0.4993  0.2455  0.6805  11.00000  0.05    0.58
Q3    1   0.4043  0.0736  0.3975  11.00000  0.05    0.56
Q4    1  -0.0208  0.1506  0.6835  11.00000  0.05    0.45
Q5    1   0.4249  0.5070  0.9328  11.00000  0.05    0.43
Q6    1   0.1231  0.0778  0.7532  11.00000  0.05    0.38
Q7    1   0.2038  0.2278  0.8103  11.00000  0.05    0.35
Q8    1   0.3233  0.0305 -0.0434  11.00000  0.05    0.34
Q9    1   0.2880  0.2752  0.6781  11.00000  0.05    0.34
Q10   1   0.4961  0.0872  0.4678  11.00000  0.05    0.34
Q11   1   0.3353  0.2969  0.5346  11.00000  0.05    0.34
Q12   1   0.6856  0.5040  0.7070  11.00000  0.05    0.33
Q13   1   0.2556  0.1200  0.0927  11.00000  0.05    0.33
Q14   1   0.4364  0.0140  0.4233  11.00000  0.05    0.33
Q15   1   0.1881 -0.0272  0.5279  11.00000  0.05    0.33
Q16   1   0.6610  0.6338  0.6963  11.00000  0.05    0.33
Q17   1   0.1757  0.1432  0.3033  11.00000  0.05    0.33
Q18   1   0.2613  0.0542  0.5219  11.00000  0.05    0.33
Q19   1   0.0213  0.8521  1.0483  11.00000  0.05    0.32
Q20   1   0.4748  0.2558  0.6134  11.00000  0.05    0.32
Q21   1   0.0848  0.3474  0.5451  11.00000  0.05    0.31
Q22   1   0.2242  0.0918  0.4113  11.00000  0.05    0.31
Q23   1   0.5665  0.4091  0.3291  11.00000  0.05    0.31
Q24   1   0.1372  0.3473  0.4494  11.00000  0.05    0.30
Q25   1   0.1968  0.0698  0.6014  11.00000  0.05    0.30
Q26   1   0.3268  0.3671  0.4521  11.00000  0.05    0.30
Q27   1  -0.0994  0.2917  0.3691  11.00000  0.05    0.30
Q28   1   0.5743  0.3981  0.3526  11.00000  0.05    0.30
Q29   1   0.0704  0.5490  0.9220  11.00000  0.05    0.29
Q30   1   0.3447  0.2871  0.3753  11.00000  0.05    0.29
;
