# Supplementary material for: Bis{4-phenyl-1-[1-(pyridin-2-yl-κN)ethyl­idene]thio­semicarbazidato-κ2 N 1,S}cadmium
Source: Acta Crystallogr Sect E Struct Rep Online. 2012 Apr 21;68(Pt 5):m635–6. doi: 10.1107/S1600536812016558 (PMC3344363; doi:10.1107/S1600536812016558)
Supplement: Supplementary file 2 [file e-68-0m635-Isup2.hkl]

# 
# h,k,l, Fc-squared, Fo-squared, sigma(Fo-squared) and status flag 
# 
data_I
_shelx_title ' P-1 in P-1' 
_shelx_refln_list_code          4 
_shelx_F_calc_maximum      218.07 
_exptl_crystal_F_000       660.00 
_reflns_d_resolution_high  0.7091 
 
loop_ 
 _symmetry_equiv_pos_as_xyz 
 'x, y, z' 
 '-x, -y, -z' 
 
_cell_length_a     9.8452 
_cell_length_b    13.0116 
_cell_length_c    13.1736 
_cell_angle_alpha 116.495 
_cell_angle_beta  105.757 
_cell_angle_gamma  96.122 
 
_shelx_F_squared_multiplier     1.000 
 
loop_ 
 _refln_index_h 
 _refln_index_k 
 _refln_index_l 
 _refln_F_squared_calc 
 _refln_F_squared_meas 
 _refln_F_squared_sigma 
 _refln_observed_status 
   2   0   0     3236.31     3229.46     32.77 o 
   3   0   0     3150.08     3168.99     38.83 o 
   4   0   0      391.02      382.84     23.28 o 
   5   0   0        1.32       -3.88      4.92 o 
   6   0   0     2681.75     2673.37     36.99 o 
   7   0   0     1646.56     1706.12     36.65 o 
   8   0   0      103.55       87.77     11.31 o 
   9   0   0      740.51      765.45     37.21 o 
  10   0   0        5.99       12.45     12.68 o 
  11   0   0      359.07      369.22     32.85 o 
  12   0   0       31.70       28.38     19.32 o 
 -13   1   0       17.00        3.35     33.27 o 
 -12   1   0      137.49      123.57     24.92 o 
 -11   1   0       23.53       18.08     13.49 o 
 -10   1   0      827.67      876.63     42.04 o 
  -9   1   0      723.64      754.01     36.29 o 
  -8   1   0       10.64        3.52      9.73 o 
  -7   1   0      748.46      751.28     22.27 o 
  -6   1   0     1500.38     1622.44     41.11 o 
  -5   1   0     2730.59     2716.68     52.23 o 
  -4   1   0      381.95      403.69     20.87 o 
  -3   1   0     4905.61     4747.79     68.86 o 
  -2   1   0     5669.57     5837.95     83.64 o 
   1   1   0    18684.26    18476.35    189.29 o 
   2   1   0    22184.96    21734.19    183.66 o 
   3   1   0       28.51       22.69      4.79 o 
   4   1   0     4869.07     5067.93     48.69 o 
   5   1   0      183.50      146.26      7.25 o 
   6   1   0     1711.22     1693.02     34.81 o 
   7   1   0      420.90      432.34     26.21 o 
   8   1   0      950.38      963.96     30.80 o 
   9   1   0       48.87       57.95     15.08 o 
  10   1   0      356.48      333.37     35.45 o 
  11   1   0       34.67       13.87     15.88 o 
  12   1   0      147.93      146.06     27.55 o 
 -13   2   0       95.70       80.29     23.88 o 
 -12   2   0        0.04       -5.58     14.02 o 
 -11   2   0      171.21      186.76     24.92 o 
 -10   2   0      486.21      500.73     59.44 o 
  -9   2   0        6.54       10.17     10.68 o 
  -8   2   0     1522.96     1601.99     37.66 o 
  -7   2   0        5.48        6.01      5.95 o 
  -6   2   0     1210.05     1148.51     27.36 o 
  -5   2   0     3509.16     3463.13     79.30 o 
  -4   2   0     5076.21     5134.11     76.58 o 
  -3   2   0      446.66      429.00     13.27 o 
  -2   2   0     2105.66     2001.69     23.73 o 
  -1   2   0     6875.07     6642.77     44.48 o 
   0   2   0     1366.80     1389.23     15.51 o 
   1   2   0     9543.92     9127.95     66.56 o 
   2   2   0      404.93      458.81     11.90 o 
   3   2   0     3311.12     3260.92     37.44 o 
   4   2   0       96.83       87.78      6.49 o 
   5   2   0     1403.15     1428.24     25.87 o 
   6   2   0      174.45      176.45     12.33 o 
   7   2   0     2703.50     2786.07     70.50 o 
   8   2   0       33.82       22.95      9.27 o 
   9   2   0      152.07      151.99     37.54 o 
  10   2   0       18.67       11.18     14.08 o 
  11   2   0      135.07      136.11     24.67 o 
  12   2   0       32.70       39.21     26.57 o 
 -13   3   0       34.74       20.10     18.34 o 
 -12   3   0       38.65       31.83     15.97 o 
 -11   3   0      139.38      126.20     21.86 o 
 -10   3   0      181.33      196.78     24.44 o 
  -9   3   0      275.05      275.37     24.84 o 
  -8   3   0       73.60       65.32     12.45 o 
  -7   3   0      485.86      459.25     21.14 o 
  -6   3   0      349.99      369.14     21.12 o 
  -5   3   0     1336.52     1400.15     33.06 o 
  -4   3   0      568.35      593.17     16.21 o 
  -3   3   0     2512.78     2423.19     32.11 o 
  -2   3   0    20261.67    19695.84    124.80 o 
  -1   3   0     2087.99     2042.25     19.26 o 
   0   3   0     1300.64     1221.14     14.66 o 
   1   3   0     2146.93     2129.79     22.36 o 
   2   3   0     2819.91     2624.92     29.81 o 
   3   3   0      180.32      168.66      8.46 o 
   4   3   0     4127.67     4146.91     55.39 o 
   5   3   0      210.76      197.53     11.97 o 
   6   3   0     1610.66     1784.81     33.59 o 
   7   3   0       40.46       39.97      9.13 o 
   8   3   0      259.00      258.72     20.10 o 
   9   3   0       59.81       44.89     18.57 o 
  10   3   0       32.06        9.80     14.71 o 
  11   3   0       82.65       57.16     25.57 o 
  12   3   0      120.00       83.64     33.28 o 
 -13   4   0       65.17       80.15     21.41 o 
 -12   4   0      234.26      226.85     26.12 o 
 -11   4   0      136.26      136.35     19.75 o 
 -10   4   0        3.80        8.08     10.96 o 
  -9   4   0       55.31       51.19     12.38 o 
  -8   4   0      456.50      450.88     23.00 o 
  -7   4   0       43.36       43.39      8.80 o 
  -6   4   0     2695.50     2712.37     43.13 o 
  -5   4   0      242.88      249.65     10.87 o 
  -4   4   0     2245.50     2094.97     35.19 o 
  -3   4   0     5748.42     5757.96     71.35 o 
  -2   4   0     1242.06     1313.72     15.82 o 
  -1   4   0     1474.83     1389.68     18.15 o 
   0   4   0      438.44      451.28     10.28 o 
   1   4   0      902.44      814.42     15.29 o 
   2   4   0     2862.67     2889.55     33.78 o 
   3   4   0     1962.61     1757.60     32.54 o 
   4   4   0     1127.32     1106.03     33.41 o 
   5   4   0     1423.71     1463.32     32.31 o 
   6   4   0      280.04      304.06     19.48 o 
   7   4   0      139.95      147.40     15.03 o 
   8   4   0       95.46      127.03     16.16 o 
   9   4   0       65.63       57.52     16.88 o 
  10   4   0      120.85      127.20     26.37 o 
  11   4   0      110.74      117.17     33.51 o 
 -13   5   0      138.52      121.28     32.36 o 
 -12   5   0       21.91       40.75     18.75 o 
 -11   5   0       13.11        6.71     21.99 o 
 -10   5   0        0.37       -8.33     10.23 o 
  -9   5   0      661.27      706.27     38.99 o 
  -8   5   0        7.52       22.48      9.72 o 
  -7   5   0     2392.64     2392.29     57.39 o 
  -6   5   0      197.27      202.59     14.15 o 
  -5   5   0     2632.17     2740.96     44.03 o 
  -4   5   0      343.46      314.64     13.04 o 
  -3   5   0     5976.75     5952.60     55.31 o 
  -2   5   0     6066.05     6129.16     51.75 o 
  -1   5   0       66.68       95.52      6.30 o 
   0   5   0     1661.27     1621.26     22.16 o 
   1   5   0     2188.56     2280.79     31.51 o 
   2   5   0     1036.46      848.34     17.39 o 
   3   5   0        9.47        9.90      5.48 o 
   4   5   0     2714.15     2796.34     48.47 o 
   5   5   0     1258.46     1248.74     34.38 o 
   6   5   0      203.54      211.86     29.93 o 
   7   5   0       31.15       22.34      9.74 o 
   8   5   0      197.89      202.03     21.00 o 
   9   5   0       81.02       86.60     20.76 o 
  10   5   0       84.95       75.33     30.05 o 
  11   5   0      118.87      127.84     44.86 o 
 -13   6   0       27.53       11.16     32.19 o 
 -12   6   0      293.97      251.87     52.79 o 
 -11   6   0        9.84        6.95     14.03 o 
 -10   6   0       50.95       81.12     19.38 o 
  -9   6   0       29.56       16.17     11.53 o 
  -8   6   0     1852.17     1840.98     54.71 o 
  -7   6   0      515.31      505.41     24.56 o 
  -6   6   0     1433.95     1485.81     31.26 o 
  -5   6   0     1917.99     1914.24     41.63 o 
  -4   6   0       52.06       36.29      9.89 o 
  -3   6   0       41.62       30.68      4.32 o 
  -2   6   0     2423.20     2709.00     33.77 o 
  -1   6   0     5251.46     5298.37     59.10 o 
   0   6   0      229.16      220.18      9.52 o 
   1   6   0     4246.94     4272.87     55.25 o 
   2   6   0      255.75      224.57     10.68 o 
   3   6   0     1489.55     1495.46     34.67 o 
   4   6   0      860.37      891.69     28.25 o 
   5   6   0      702.04      745.29     29.71 o 
   6   6   0      294.06      276.08     22.34 o 
   7   6   0      300.48      324.15     25.30 o 
   8   6   0      155.92      136.79     36.18 o 
   9   6   0       63.88       65.04     24.36 o 
  10   6   0      294.36      302.10     48.08 o 
 -13   7   0      252.52      328.81     63.96 o 
 -12   7   0      142.58      159.92     47.00 o 
 -11   7   0      302.81      333.64     29.43 o 
 -10   7   0      128.36      112.13     42.78 o 
  -9   7   0      164.20      167.49     17.59 o 
  -8   7   0       86.80       64.42     12.89 o 
  -7   7   0     1381.23     1440.69     38.05 o 
  -6   7   0     1207.87     1246.38     32.50 o 
  -5   7   0       81.73       86.56     11.52 o 
  -4   7   0     1905.68     1926.21     27.09 o 
  -3   7   0      189.53      205.68     10.07 o 
  -2   7   0     2113.08     2098.30     33.31 o 
  -1   7   0       19.47       17.27      4.72 o 
   0   7   0     8340.69     8108.26     94.58 o 
   1   7   0      411.32      395.37     20.35 o 
   2   7   0      210.46      240.88     12.19 o 
   3   7   0      566.55      607.21     20.89 o 
   4   7   0      234.63      277.25     23.95 o 
   5   7   0      553.92      555.32     29.32 o 
   6   7   0       98.84       92.60     16.20 o 
   7   7   0      435.64      503.83     38.47 o 
   8   7   0       32.63       11.89     14.08 o 
   9   7   0      297.66      360.14     82.20 o 
  10   7   0       12.51       -1.50     24.46 o 
 -12   8   0      228.30      219.40     34.87 o 
 -11   8   0       62.98       52.74     21.23 o 
 -10   8   0      697.47      677.77     40.14 o 
  -9   8   0      474.49      503.75     28.48 o 
  -8   8   0       26.92       34.88     10.11 o 
  -7   8   0      443.32      453.30     24.51 o 
  -6   8   0      149.81      156.79     13.69 o 
  -5   8   0     1430.12     1362.38     34.97 o 
  -4   8   0      251.93      251.97     12.19 o 
  -3   8   0     1605.40     1679.45     30.19 o 
  -2   8   0       66.78       53.98      9.26 o 
  -1   8   0     5494.26     5649.47     67.84 o 
   0   8   0      494.35      463.86     26.60 o 
   1   8   0      928.56      955.54     29.05 o 
   2   8   0     1205.97     1265.09     26.88 o 
   3   8   0        1.35        1.08      5.45 o 
   4   8   0      186.97      185.85     15.77 o 
   5   8   0      212.85      234.79     27.02 o 
   6   8   0      427.66      430.83     53.25 o 
   7   8   0        0.06       12.56     13.98 o 
   8   8   0      292.08      273.03     30.99 o 
   9   8   0       48.07       62.84     30.52 o 
 -12   9   0       15.91        4.23     23.89 o 
 -11   9   0      385.83      511.93     71.98 o 
 -10   9   0      699.56      755.76     52.44 o 
  -9   9   0       39.05       33.51     13.03 o 
  -8   9   0      607.66      622.88     31.29 o 
  -7   9   0       16.36        6.02      8.55 o 
  -6   9   0      154.99      165.91     15.09 o 
  -5   9   0      201.97      197.16     15.83 o 
  -4   9   0      785.95      871.48     29.31 o 
  -3   9   0      285.06      303.56     15.05 o 
  -2   9   0      138.47      174.09     13.90 o 
  -1   9   0      673.09      629.87     23.93 o 
   0   9   0      523.53      544.47     22.58 o 
   1   9   0     1142.07     1162.01     48.79 o 
   2   9   0       47.75       63.24     11.99 o 
   3   9   0      312.20      331.89     16.69 o 
   4   9   0      154.99      160.31     20.28 o 
   5   9   0      229.72      224.36     28.08 o 
   6   9   0        6.37       -0.03     14.68 o 
   7   9   0      405.04      491.15     74.75 o 
   8   9   0      110.16       63.12     22.31 o 
 -12  10   0        6.61       10.16     24.12 o 
 -11  10   0      100.58       92.01     24.33 o 
 -10  10   0      121.21       74.02     22.76 o 
  -9  10   0     1103.68     1313.82     53.09 o 
  -8  10   0       32.73       28.28     12.94 o 
  -7  10   0      432.02      432.51     41.39 o 
  -6  10   0       46.64       37.86     13.32 o 
  -5  10   0      590.87      700.90     30.63 o 
  -4  10   0       35.66       26.82     13.37 o 
  -3  10   0     1035.18     1022.29     43.29 o 
  -2  10   0      294.34      281.97     19.36 o 
  -1  10   0      235.69      237.14     27.77 o 
   0  10   0      220.70      201.91     17.36 o 
   1  10   0      532.64      451.09     22.32 o 
   2  10   0      406.58      421.89     21.78 o 
   3  10   0       33.30        2.30     10.43 o 
   4  10   0      453.41      439.61     36.72 o 
   5  10   0       20.06       14.85     15.40 o 
   6  10   0      280.13      317.87     36.49 o 
   7  10   0       85.84       46.05     35.20 o 
   8  10   0       25.58       -7.61     24.28 o 
 -11  11   0        8.10       34.51     21.96 o 
 -10  11   0       60.10       83.53     20.88 o 
  -9  11   0        0.12       17.83     15.23 o 
  -8  11   0      646.75      579.91     37.83 o 
  -7  11   0      102.98       90.85     17.78 o 
  -6  11   0      558.82      536.60     30.13 o 
  -5  11   0      313.47      321.00     26.76 o 
  -4  11   0      796.11      759.43     29.09 o 
  -3  11   0      871.11      901.69     33.12 o 
  -2  11   0      305.10      329.87     22.30 o 
  -1  11   0      219.15      217.25     25.12 o 
   0  11   0      278.38      268.87     28.66 o 
   1  11   0      669.03      644.99     27.30 o 
   2  11   0       53.01       42.79     11.22 o 
   3  11   0     1075.58     1150.58     58.17 o 
   4  11   0       17.16       12.90     16.76 o 
   5  11   0      215.73      270.82     34.53 o 
   6  11   0      139.74      108.42     33.49 o 
   7  11   0       21.05       28.17     31.12 o 
 -11  12   0       33.95        7.40     24.00 o 
 -10  12   0        2.89        1.94     17.58 o 
  -9  12   0      318.87      341.94     33.91 o 
  -8  12   0       62.05       36.15     16.64 o 
  -7  12   0      333.87      371.15     33.04 o 
  -6  12   0      235.18      234.30     29.39 o 
  -5  12   0      119.30      137.24     20.40 o 
  -4  12   0      391.03      354.52     33.13 o 
  -3  12   0      130.11      103.19     15.15 o 
  -2  12   0      593.00      574.42     27.29 o 
  -1  12   0       19.50       21.49     10.44 o 
   0  12   0      204.12      221.27     19.17 o 
   1  12   0       37.59       41.19     12.61 o 
   2  12   0     1180.68     1231.41     50.38 o 
   3  12   0       73.24       71.51     38.79 o 
   4  12   0      122.64      107.31     30.35 o 
   5  12   0      233.85      219.40     83.70 o 
   6  12   0        1.46      -13.37     24.61 o 
 -10  13   0       40.59       15.04     21.82 o 
  -9  13   0        7.34        4.61     20.16 o 
  -8  13   0      289.55      280.00     36.08 o 
  -7  13   0      363.58      273.68     34.52 o 
  -6  13   0       17.12       -2.30     15.27 o 
  -5  13   0      407.83      391.96     32.98 o 
  -4  13   0        2.30        3.26      9.82 o 
  -3  13   0      147.08      149.39     17.97 o 
  -2  13   0       65.60       66.22     13.85 o 
  -1  13   0      417.40      446.01     26.49 o 
   0  13   0        5.06        2.08     11.03 o 
   1  13   0      418.81      444.54     32.22 o 
   2  13   0       27.35       23.46     21.59 o 
   3  13   0      199.42      201.15     96.37 o 
   4  13   0      253.90      171.05     59.02 o 
   5  13   0        3.02       -6.86     25.66 o 
  -9  14   0       13.55        7.30     26.76 o 
  -8  14   0       33.19       31.56     32.62 o 
  -7  14   0       42.24       20.19     27.90 o 
  -6  14   0      369.06      261.85    104.74 o 
  -5  14   0       35.71       17.39     19.24 o 
  -4  14   0       85.92       80.47     19.21 o 
  -3  14   0        4.74       17.48     12.13 o 
  -2  14   0      289.19      309.57     30.83 o 
  -1  14   0       20.06       18.65     15.39 o 
   0  14   0      271.16      310.94     30.51 o 
   1  14   0      199.41      195.49     33.16 o 
   2  14   0      139.37       84.51     32.32 o 
   3  14   0      102.69      133.79     37.00 o 
  -8  15   0        3.67       17.17     39.92 o 
  -7  15   0       11.23       18.07     29.37 o 
  -6  15   0       20.23      -11.90     21.08 o 
  -5  15   0      190.10      143.41     37.95 o 
  -4  15   0        7.30      -18.30     18.30 o 
  -3  15   0       75.86       85.41     20.66 o 
  -2  15   0        2.86        4.59     20.74 o 
  -1  15   0      160.84      211.74     42.38 o 
   0  15   0      283.12      312.47     49.46 o 
   1  15   0       58.46       25.33     34.34 o 
   2  15   0       79.61       69.97     47.22 o 
  -6  16   0       36.59        1.72     40.35 o 
  -5  16   0        1.52      -21.03     33.91 o 
  -4  16   0      147.41      237.29     58.38 o 
  -3  16   0        7.94       43.86     25.75 o 
  -2  16   0      121.06       90.28     30.56 o 
  -1  16   0      135.08      143.14     41.73 o 
   0 -16   1      266.86      270.74     49.30 o 
   1 -16   1        0.76       17.20     27.77 o 
   2 -16   1       97.88      101.42     29.22 o 
   3 -16   1       18.67      -14.91     21.05 o 
   4 -16   1      307.92      381.89     58.97 o 
   5 -16   1       40.50       51.66     32.16 o 
   6 -16   1      143.70      150.53     41.39 o 
   7 -16   1       52.59       55.37     42.93 o 
  -2 -15   1       26.95       55.11     39.92 o 
  -1 -15   1      181.70      180.62     47.63 o 
   0 -15   1       29.14       25.18     21.58 o 
   1 -15   1      204.81      198.26     32.98 o 
   2 -15   1       21.99       11.67     15.61 o 
   3 -15   1       48.68       16.44     19.27 o 
   4 -15   1        0.35      -12.82     17.04 o 
   5 -15   1      260.40      235.20     44.91 o 
   6 -15   1      149.99      138.24     38.11 o 
   7 -15   1       31.49       36.53     26.71 o 
   8 -15   1       94.08      110.09     37.02 o 
  -4 -14   1       78.30       66.87     51.94 o 
  -3 -14   1       55.47       14.55     63.32 o 
  -2 -14   1      241.88      196.77     32.29 o 
  -1 -14   1       60.63       85.23     19.66 o 
   0 -14   1      294.58      290.69     24.97 o 
   1 -14   1       12.84       -6.16     10.40 o 
   2 -14   1      217.71      218.87     22.33 o 
   3 -14   1       65.12       69.76     14.84 o 
   4 -14   1      207.77      176.44     24.65 o 
   5 -14   1       21.96        3.79     16.48 o 
   6 -14   1      236.04      201.95     47.61 o 
   7 -14   1      251.01      201.16     32.66 o 
   8 -14   1        1.06       -6.00     21.76 o 
   9 -14   1        9.02       -7.69     22.67 o 
  -5 -13   1       61.35       64.73     31.23 o 
  -4 -13   1      128.32      118.57     34.24 o 
  -3 -13   1      416.14      512.84    114.40 o 
  -2 -13   1       17.57       20.91     12.17 o 
  -1 -13   1      176.04      214.32     29.95 o 
   0 -13   1        0.11       -6.99      9.03 o 
   1 -13   1      537.50      592.81     37.43 o 
   2 -13   1      104.09      108.14     13.83 o 
   3 -13   1      358.05      332.00     30.58 o 
   4 -13   1      238.12      192.85     24.14 o 
   5 -13   1       54.27       56.68     18.73 o 
   6 -13   1      237.32      289.33     34.13 o 
   7 -13   1       29.96       27.33     18.98 o 
   8 -13   1      322.24      337.86     34.73 o 
   9 -13   1        1.25        9.44     17.48 o 
  10 -13   1       73.63       86.61     26.89 o 
  -6 -12   1       81.77       57.02     27.71 o 
  -5 -12   1       43.85       46.73     61.60 o 
  -4 -12   1      170.96      173.29     52.78 o 
  -3 -12   1        6.73       -0.20     11.56 o 
  -2 -12   1      581.29      590.68     28.01 o 
  -1 -12   1       23.02       20.00      9.81 o 
   0 -12   1      742.92      667.27     29.16 o 
   1 -12   1      102.29       76.82     12.18 o 
   2 -12   1      766.21      781.72     31.67 o 
   3 -12   1      441.41      509.52     26.30 o 
   4 -12   1       37.09       16.24      8.97 o 
   5 -12   1      156.41      180.86     21.91 o 
   6 -12   1       53.74       27.13     18.39 o 
   7 -12   1      407.10      411.70     46.10 o 
   8 -12   1       22.43       14.41     14.11 o 
   9 -12   1      339.22      329.94     40.89 o 
  10 -12   1       18.33       17.89     19.59 o 
  11 -12   1      107.16      167.86     40.09 o 
  -7 -11   1      153.84      128.05     48.29 o 
  -6 -11   1       10.04        3.11     21.19 o 
  -5 -11   1      212.52      202.77     29.50 o 
  -4 -11   1        2.70        6.46     14.49 o 
  -3 -11   1      476.25      491.19     24.17 o 
  -2 -11   1       51.32       41.74     10.08 o 
  -1 -11   1      492.59      498.23     30.12 o 
   0 -11   1      390.92      434.48     23.12 o 
   1 -11   1      875.72      853.44     29.92 o 
   2 -11   1     3677.49     3595.06     55.40 o 
   3 -11   1      227.24      236.01     17.15 o 
   4 -11   1     1601.67     1698.12     39.23 o 
   5 -11   1       84.19       70.69     14.31 o 
   6 -11   1       56.47       62.59     27.57 o 
   7 -11   1      146.78      148.90     20.87 o 
   8 -11   1      715.50      768.87     49.36 o 
   9 -11   1      128.41      104.17     19.95 o 
  10 -11   1      157.01      155.38     30.54 o 
  11 -11   1      178.22      116.74     29.30 o 
  -8 -10   1      282.70      207.35     64.39 o 
  -7 -10   1        0.16       11.36     19.18 o 
  -6 -10   1      335.01      371.40     37.59 o 
  -5 -10   1       52.35       40.10     25.86 o 
  -4 -10   1      172.08      154.36     28.62 o 
  -3 -10   1        5.80        6.33      8.16 o 
  -2 -10   1      888.98      849.72     31.22 o 
  -1 -10   1      595.66      516.83     27.43 o 
   0 -10   1        2.02       -3.41      6.53 o 
   1 -10   1     2535.18     2430.84     46.96 o 
   2 -10   1       15.40       13.32      7.03 o 
   3 -10   1     2083.16     2035.44     36.37 o 
   4 -10   1      791.07      818.17     23.31 o 
   5 -10   1      402.81      411.00     21.90 o 
   6 -10   1      230.69      196.75     21.32 o 
   7 -10   1       65.33      104.95     15.17 o 
   8 -10   1       33.06       26.29     11.41 o 
   9 -10   1      622.11      636.03     37.90 o 
  10 -10   1      396.59      393.25     41.00 o 
  11 -10   1        7.73       12.04     18.35 o 
  12 -10   1       72.45       30.05     34.34 o 
  -9  -9   1      187.28      248.99     53.72 o 
  -8  -9   1        3.34      -16.28     17.12 o 
  -7  -9   1      267.38      260.05     31.95 o 
  -6  -9   1      273.29      246.28     29.89 o 
  -5  -9   1       83.30       72.65     17.80 o 
  -4  -9   1       70.79       59.83     13.71 o 
  -3  -9   1      940.89     1013.16     41.01 o 
  -2  -9   1      263.38      269.50     20.02 o 
  -1  -9   1     1178.05     1175.33     33.76 o 
   0  -9   1     1924.22     1882.36     48.66 o 
   1  -9   1      196.56      217.78     14.81 o 
   2  -9   1      334.57      354.17     15.45 o 
   3  -9   1       69.89       59.69      7.08 o 
   4  -9   1      427.52      473.82     19.68 o 
   5  -9   1      306.53      299.50     17.78 o 
   6  -9   1        2.07       -2.09      6.68 o 
   7  -9   1      102.90      121.24     15.09 o 
   8  -9   1      235.07      222.20     19.57 o 
   9  -9   1      217.32      232.11     25.01 o 
  10  -9   1      126.97       79.15     18.12 o 
  11  -9   1      328.11      345.42     32.84 o 
  12  -9   1       24.64       39.06     24.58 o 
  -9  -8   1       55.18       57.80     20.49 o 
  -8  -8   1      133.50      124.11     25.58 o 
  -7  -8   1       56.12       48.83     18.75 o 
  -6  -8   1      158.23      153.55     23.22 o 
  -5  -8   1      209.51      167.16     19.68 o 
  -4  -8   1      493.94      504.22     25.20 o 
  -3  -8   1      313.78      287.75     18.03 o 
  -2  -8   1     1260.97     1255.87     29.44 o 
  -1  -8   1     2198.74     2213.48     40.78 o 
   0  -8   1      361.63      372.94     18.36 o 
   1  -8   1     1668.14     1610.05     35.57 o 
   2  -8   1      159.92      110.80      8.05 o 
   3  -8   1      423.13      441.36     13.58 o 
   4  -8   1       13.32        8.85      5.48 o 
   5  -8   1     2425.89     2436.45     47.51 o 
   6  -8   1      837.74      882.44     26.39 o 
   7  -8   1       20.04        8.53      7.50 o 
   8  -8   1      228.71      260.27     20.08 o 
   9  -8   1      169.57      168.96     21.16 o 
  10  -8   1      257.95      290.59     28.69 o 
  11  -8   1       28.75        6.00     14.87 o 
  12  -8   1       61.18       92.30     19.23 o 
 -10  -7   1       58.05       41.20     28.11 o 
  -9  -7   1      167.52      191.25     31.04 o 
  -8  -7   1       10.90       28.68     15.87 o 
  -7  -7   1      176.51      163.01     33.82 o 
  -6  -7   1       64.83       78.89     15.39 o 
  -5  -7   1      574.61      583.90     30.14 o 
  -4  -7   1     1398.38     1449.35     37.19 o 
  -3  -7   1      513.97      545.24     16.76 o 
  -2  -7   1      802.21      786.75     24.33 o 
  -1  -7   1       58.15       52.10      6.94 o 
   0  -7   1     5453.33     5366.41     61.45 o 
   1  -7   1     1518.39     1548.99     29.06 o 
   2  -7   1      367.61      374.00     11.70 o 
   3  -7   1      270.43      306.18     12.04 o 
   4  -7   1     2092.37     2120.99     34.52 o 
   5  -7   1       24.58       19.01      5.73 o 
   6  -7   1      787.41      796.41     23.21 o 
   7  -7   1     2474.82     2583.12     51.02 o 
   8  -7   1       76.13       57.48     10.92 o 
   9  -7   1       90.25       72.12     15.93 o 
  10  -7   1       67.54       54.18     16.98 o 
  11  -7   1       73.34       80.00     20.64 o 
  12  -7   1       57.08       65.36     21.86 o 
 -11  -6   1       33.23       52.37     27.95 o 
 -10  -6   1      123.83      127.75     33.57 o 
  -9  -6   1       65.86       44.87     15.86 o 
  -8  -6   1       20.16        3.73     11.73 o 
  -7  -6   1       10.09        6.89      9.36 o 
  -6  -6   1      687.92      690.54     31.22 o 
  -5  -6   1     3164.47     3226.80     57.70 o 
  -4  -6   1      317.75      323.06     18.24 o 
  -3  -6   1     6505.20     6581.22     68.99 o 
  -2  -6   1      931.54      887.51     20.77 o 
  -1  -6   1      569.23      606.81     15.12 o 
   0  -6   1      160.18      188.51      9.10 o 
   1  -6   1     4124.07     4175.44     44.26 o 
   2  -6   1     1556.80     1470.84     22.00 o 
   3  -6   1     7325.03     7597.65     76.22 o 
   4  -6   1        4.74        7.46      3.93 o 
   5  -6   1       87.36       69.63      7.61 o 
   6  -6   1     2121.68     2231.69     36.95 o 
   7  -6   1        2.67       -2.47      7.29 o 
   8  -6   1      958.23      940.00     36.81 o 
   9  -6   1       33.52       28.94     16.19 o 
  10  -6   1       67.07       66.14     25.11 o 
  11  -6   1        1.45        2.38     13.98 o 
  12  -6   1      200.40      225.39     48.36 o 
  13  -6   1       21.19       15.80     23.40 o 
 -11  -5   1       56.87       23.44     24.36 o 
 -10  -5   1       89.04      100.34     29.69 o 
  -9  -5   1       55.83       53.72     17.62 o 
  -8  -5   1      261.74      324.38     23.22 o 
  -7  -5   1      111.80       72.42     16.48 o 
  -6  -5   1     1315.45     1436.30     38.89 o 
  -5  -5   1       88.41       74.47     11.01 o 
  -4  -5   1     5221.75     5143.73     71.28 o 
  -3  -5   1     1620.60     1609.27     25.17 o 
  -2  -5   1     3370.50     3402.64     43.59 o 
  -1  -5   1      893.70      900.84     16.69 o 
   0  -5   1      716.02      690.76     13.93 o 
   1  -5   1     1344.27     1351.76     24.58 o 
   2  -5   1     3948.65     3838.38     35.92 o 
   3  -5   1     3714.63     3579.63     38.18 o 
   4  -5   1      759.20      827.93     31.79 o 
   5  -5   1     3035.21     3055.65     41.50 o 
   6  -5   1       42.19       21.47      7.58 o 
   7  -5   1     3346.97     3535.21     68.45 o 
   8  -5   1      129.52      115.02     19.96 o 
   9  -5   1      596.01      589.37     37.46 o 
  10  -5   1        1.43        2.61      9.84 o 
  11  -5   1      144.72      169.96     30.61 o 
  12  -5   1       73.58       65.45     18.91 o 
  13  -5   1       26.58       28.47     23.22 o 
 -11  -4   1      134.72      100.87     30.97 o 
 -10  -4   1      176.48      208.79     36.37 o 
  -9  -4   1      346.11      380.17     31.18 o 
  -8  -4   1      121.70       81.20     13.10 o 
  -7  -4   1      951.81      922.99     31.25 o 
  -6  -4   1       14.91       18.81      7.12 o 
  -5  -4   1     2047.19     2014.12     38.62 o 
  -4  -4   1      441.90      489.99     17.90 o 
  -3  -4   1     3089.79     3141.29     37.33 o 
  -2  -4   1     1809.82     1798.02     24.67 o 
  -1  -4   1      338.55      329.46      8.67 o 
   0  -4   1       41.93       53.16      4.12 o 
   1  -4   1     1308.12     1293.83     15.60 o 
   2  -4   1    25216.42    24549.74    171.59 o 
   3  -4   1     1673.43     1672.76     20.33 o 
   4  -4   1     5053.47     4945.55     62.68 o 
   5  -4   1      972.72      971.16     41.83 o 
   6  -4   1      652.46      673.55     33.38 o 
   7  -4   1      252.94      247.57     12.47 o 
   8  -4   1     1604.62     1765.50     40.45 o 
   9  -4   1      367.99      397.82     24.98 o 
  10  -4   1       98.56       82.45     15.72 o 
  11  -4   1      147.88      162.36     21.37 o 
  12  -4   1       39.06       38.39     16.72 o 
  13  -4   1       91.76       79.64     25.55 o 
 -12  -3   1      181.97      127.05     34.78 o 
 -11  -3   1       77.83       53.57     26.13 o 
 -10  -3   1      238.27      271.34     30.26 o 
  -9  -3   1      174.60      147.23     21.38 o 
  -8  -3   1     1896.68     1980.56     52.16 o 
  -7  -3   1      184.24      186.08     15.17 o 
  -6  -3   1     1304.20     1360.36     30.97 o 
  -5  -3   1     1405.42     1347.21     30.07 o 
  -4  -3   1      534.22      531.38     16.79 o 
  -3  -3   1     1427.99     1399.58     23.60 o 
  -2  -3   1     1909.92     1896.52     33.75 o 
  -1  -3   1     4033.05     3947.34     34.70 o 
   0  -3   1      434.18      457.00      8.34 o 
   1  -3   1    47554.87    41730.89    254.31 o 
   2  -3   1    20025.28    19332.19    143.67 o 
   3  -3   1     5690.54     5605.00     71.77 o 
   4  -3   1     2173.46     2124.61     45.48 o 
   5  -3   1      798.89      809.83     32.92 o 
   6  -3   1      419.58      393.55     34.13 o 
   7  -3   1      333.00      323.95     27.31 o 
   8  -3   1      505.77      515.87     27.12 o 
   9  -3   1      506.46      512.24     31.19 o 
  10  -3   1      641.14      673.81     42.02 o 
  11  -3   1        0.07       -1.29     13.02 o 
  12  -3   1       74.15       77.36     18.70 o 
  13  -3   1        0.40       -5.37     19.06 o 
 -12  -2   1       19.87       28.46     26.16 o 
 -11  -2   1      169.55      202.10     31.75 o 
 -10  -2   1        0.83      -10.00     11.52 o 
  -9  -2   1     1491.21     1556.69     46.47 o 
  -8  -2   1      459.30      418.43     23.03 o 
  -7  -2   1      436.42      463.21     20.67 o 
  -6  -2   1     3336.54     3438.56     48.54 o 
  -5  -2   1      115.11      113.15      8.88 o 
  -4  -2   1        2.37        1.32      3.97 o 
  -3  -2   1     7911.47     7923.85     76.66 o 
  -2  -2   1     8019.64     7864.14     66.83 o 
  -1  -2   1      865.72      819.44     11.00 o 
   0  -2   1    10383.81     9757.31     78.24 o 
   1  -2   1     1321.73     1354.16     15.77 o 
   2  -2   1     2612.57     2588.37     35.00 o 
   3  -2   1      241.12      201.45      9.50 o 
   4  -2   1     3280.52     3254.13     69.30 o 
   5  -2   1     3051.33     3150.67     73.38 o 
   6  -2   1      141.34      159.65     18.82 o 
   7  -2   1      566.97      639.63     26.47 o 
   8  -2   1      690.74      693.37     31.05 o 
   9  -2   1      817.73      811.50     45.78 o 
  10  -2   1        0.49       -4.76     10.60 o 
  11  -2   1      359.60      376.62     31.52 o 
  12  -2   1       12.69       -3.56     16.04 o 
 -12  -1   1      191.31      179.98     35.64 o 
 -11  -1   1        1.53        0.40     13.30 o 
 -10  -1   1       96.85      101.18     19.37 o 
  -9  -1   1      329.87      361.40     23.05 o 
  -8  -1   1     1084.12     1110.79     33.74 o 
  -7  -1   1     2668.08     2609.40     43.69 o 
  -6  -1   1       93.47       85.51      8.03 o 
  -5  -1   1     4761.66     4733.99     50.36 o 
  -4  -1   1       40.14       35.86      4.21 o 
  -3  -1   1     5580.74     5838.46     57.50 o 
  -2  -1   1    35719.11    34607.90    246.96 o 
  -1  -1   1     5248.37     5308.76     68.07 o 
   1  -1   1    19630.65    18993.70    408.65 o 
   2  -1   1     8554.21     8727.63    212.48 o 
   3  -1   1      613.41      621.21     20.32 o 
   4  -1   1       62.35       50.01      8.64 o 
   5  -1   1     2082.48     2201.43     66.62 o 
   6  -1   1     2227.82     2293.11     49.41 o 
   7  -1   1       14.88       24.99      9.07 o 
   8  -1   1     1127.06     1166.57     81.31 o 
   9  -1   1       36.20       11.37     10.62 o 
  10  -1   1      246.75      250.90     25.04 o 
  11  -1   1       51.37       36.29     15.90 o 
  12  -1   1       84.86       90.09     21.76 o 
 -13   0   1       99.99       72.68     30.93 o 
 -12   0   1       11.76        1.90     16.08 o 
 -11   0   1      454.55      513.47     38.03 o 
 -10   0   1      601.83      653.80     38.00 o 
  -9   0   1      114.80      122.31     15.04 o 
  -8   0   1       82.24       81.44     11.77 o 
  -7   0   1       50.24       32.75      7.05 o 
  -6   0   1     1265.34     1250.52     42.16 o 
  -5   0   1     1335.27     1296.30     20.41 o 
  -4   0   1     7208.08     7193.49     65.63 o 
  -3   0   1     1972.90     1923.26     22.48 o 
  -2   0   1     1234.95     1245.75     12.92 o 
   2   0   1    18890.52    18948.01    336.35 o 
   3   0   1     5721.23     5855.43    105.82 o 
   4   0   1     4029.48     4019.96     82.06 o 
   5   0   1     3200.36     3242.07     58.94 o 
   6   0   1       60.93       60.30     10.14 o 
   7   0   1     2344.29     2366.95     56.06 o 
   8   0   1       43.14        7.18      9.50 o 
   9   0   1      150.12      147.00     19.84 o 
  10   0   1       25.76       22.28     13.45 o 
  11   0   1       21.91        3.38     15.08 o 
  12   0   1       87.37       69.75     22.27 o 
 -13   1   1        0.48      -21.90     21.90 o 
 -12   1   1      312.94      261.80     31.07 o 
 -11   1   1      162.50      165.97     23.99 o 
 -10   1   1      585.15      613.34     36.88 o 
  -9   1   1       73.74       70.86     16.73 o 
  -8   1   1      225.09      203.18     15.99 o 
  -7   1   1      395.83      422.38     16.12 o 
  -6   1   1       91.41       88.21      8.07 o 
  -5   1   1     6143.11     6149.09     63.58 o 
  -4   1   1       61.55       76.40      5.11 o 
  -3   1   1      743.06      696.08     12.69 o 
  -2   1   1     4684.73     4584.97     37.86 o 
  -1   1   1    11267.56    10187.08     82.04 o 
   0   1   1      906.54      896.92     10.85 o 
   1   1   1      296.79      325.18     11.26 o 
   2   1   1    15953.80    15942.38    135.12 o 
   3   1   1      546.84      553.19     18.62 o 
   4   1   1     2635.54     2438.56     50.07 o 
   5   1   1      217.76      310.70     21.47 o 
   6   1   1     4072.30     4158.04     60.74 o 
   7   1   1      668.78      681.94     34.63 o 
   8   1   1      210.49      204.07     20.49 o 
   9   1   1       38.73       33.01     15.27 o 
  10   1   1       64.59       84.90     19.33 o 
  11   1   1       17.02       25.93     17.12 o 
  12   1   1       89.74      100.98     23.90 o 
 -13   2   1      142.60      118.11     33.03 o 
 -12   2   1       87.31       72.27     21.52 o 
 -11   2   1      243.63      290.46     29.78 o 
 -10   2   1      186.14      188.19     23.63 o 
  -9   2   1       15.44        7.21      7.98 o 
  -8   2   1      818.38      815.86     28.63 o 
  -7   2   1        3.75        5.62      5.48 o 
  -6   2   1     1880.76     1855.48     41.22 o 
  -5   2   1       20.93       15.37      4.18 o 
  -4   2   1     7835.21     7617.86     81.23 o 
  -3   2   1     2579.71     2592.06     30.11 o 
  -2   2   1       42.50       28.89      2.84 o 
  -1   2   1      157.77      190.58      4.83 o 
   0   2   1     2553.50     2420.15     20.58 o 
   1   2   1      512.84      484.22      9.18 o 
   2   2   1     4489.94     4386.92     41.97 o 
   3   2   1     3189.97     3009.57     37.55 o 
   4   2   1     1171.22     1317.06     23.20 o 
   5   2   1     2053.98     2068.51     48.37 o 
   6   2   1     1231.86     1203.32     30.21 o 
   7   2   1      444.92      480.98     21.53 o 
   8   2   1      230.76      186.77     21.70 o 
   9   2   1       65.63       82.75     17.68 o 
  10   2   1        1.00       -3.94     13.00 o 
  11   2   1      146.35      125.09     24.56 o 
 -13   3   1      158.26      150.35     34.54 o 
 -12   3   1        3.43        6.18     14.33 o 
 -11   3   1      362.64      379.92     29.42 o 
 -10   3   1      162.60      178.13     44.01 o 
  -9   3   1      447.84      453.77     24.50 o 
  -8   3   1       11.89        5.59      7.03 o 
  -7   3   1     1113.09     1185.18     28.42 o 
  -6   3   1       10.57       14.07      5.21 o 
  -5   3   1     2516.11     2484.70     37.43 o 
  -4   3   1     1442.90     1454.44     26.14 o 
  -3   3   1      889.50      800.34     13.06 o 
  -2   3   1      587.48      575.83     10.94 o 
  -1   3   1      113.23      104.39      4.87 o 
   0   3   1      470.65      422.58      8.20 o 
   1   3   1     2233.05     2139.33     22.61 o 
   2   3   1    14178.94    14084.67    118.41 o 
   3   3   1       37.81       65.57      6.12 o 
   4   3   1     1544.86     1531.24     26.19 o 
   5   3   1     1206.80     1135.52     27.54 o 
   6   3   1      333.38      368.49     19.25 o 
   7   3   1      177.74      171.74     15.59 o 
   8   3   1      128.73      142.96     28.93 o 
   9   3   1       94.63      112.41     20.30 o 
  10   3   1       95.21       76.64     19.26 o 
  11   3   1      124.43      110.70     32.61 o 
 -13   4   1        0.65      -18.00     25.54 o 
 -12   4   1      421.30      425.63     34.08 o 
 -11   4   1      259.76      218.40     26.02 o 
 -10   4   1      131.30      129.96     18.30 o 
  -9   4   1        2.60       -1.68      7.90 o 
  -8   4   1     2230.17     2304.40     63.03 o 
  -7   4   1      533.79      490.81     21.69 o 
  -6   4   1      538.10      508.30     21.07 o 
  -5   4   1       98.20      147.04     12.21 o 
  -4   4   1     3466.00     3571.32     43.57 o 
  -3   4   1     1660.69     1560.15     21.85 o 
  -2   4   1     1876.56     1910.02     20.11 o 
  -1   4   1     3269.69     3050.75     31.75 o 
   0   4   1        1.89        6.52      3.08 o 
   1   4   1     7600.54     7608.61     66.60 o 
   2   4   1      563.80      614.94     16.71 o 
   3   4   1     3378.31     3301.22     44.88 o 
   4   4   1     1375.19     1294.30     26.22 o 
   5   4   1       28.05       31.81      6.85 o 
   6   4   1      295.13      268.11     29.04 o 
   7   4   1      154.38      161.60     21.37 o 
   8   4   1      225.70      243.31     44.60 o 
   9   4   1       66.30       37.63     18.04 o 
  10   4   1      168.72      164.51     30.68 o 
  11   4   1        1.35       -0.45     23.98 o 
 -13   5   1      370.51      415.95     81.13 o 
 -12   5   1        1.88       -6.28     16.13 o 
 -11   5   1      104.55      146.46     24.95 o 
 -10   5   1        0.19      -10.81     10.81 o 
  -9   5   1     1215.85     1214.58     40.10 o 
  -8   5   1      388.18      432.62     28.43 o 
  -7   5   1     2103.82     2212.69     48.26 o 
  -6   5   1     4040.64     3936.66     60.22 o 
  -5   5   1       75.11       77.13      8.19 o 
  -4   5   1      168.59      150.29      8.38 o 
  -3   5   1     3237.32     3281.24     37.84 o 
  -2   5   1     8862.20     8703.51     87.39 o 
  -1   5   1     1105.88     1138.06     16.96 o 
   0   5   1     9709.58     9814.06     88.93 o 
   1   5   1       98.57       95.40      6.74 o 
   2   5   1     1596.28     1489.23     24.29 o 
   3   5   1     1080.08     1142.46     25.85 o 
   4   5   1      294.79      339.92     24.64 o 
   5   5   1      302.13      277.23     19.44 o 
   6   5   1      166.83      157.26     16.34 o 
   7   5   1       60.58       58.10     13.16 o 
   8   5   1      145.19      158.94     23.12 o 
   9   5   1      520.59      478.36     80.49 o 
  10   5   1       25.06       27.86     23.60 o 
 -13   6   1        2.14        7.16     21.32 o 
 -12   6   1      412.27      358.68     48.95 o 
 -11   6   1      143.39      131.46     36.90 o 
 -10   6   1      303.54      274.33     25.65 o 
  -9   6   1      389.69      359.45     25.78 o 
  -8   6   1      430.02      449.39     26.11 o 
  -7   6   1     1943.29     1963.54     42.55 o 
  -6   6   1      183.83      188.07     13.69 o 
  -5   6   1     1488.71     1607.52     50.87 o 
  -4   6   1      150.89      141.23      8.18 o 
  -3   6   1     1442.90     1541.97     34.46 o 
  -2   6   1      343.68      371.87     14.64 o 
  -1   6   1     8520.77     8270.31     73.52 o 
   0   6   1     3390.31     3240.34     41.49 o 
   1   6   1     1538.34     1575.75     25.54 o 
   2   6   1     1675.25     1691.42     29.55 o 
   3   6   1      512.96      578.01     20.87 o 
   4   6   1      448.06      491.69     20.17 o 
   5   6   1      362.19      317.19     22.44 o 
   6   6   1      273.96      276.58     22.96 o 
   7   6   1        0.62       -9.87      9.87 o 
   8   6   1      547.07      512.27     67.39 o 
   9   6   1        6.16       14.02     20.24 o 
  10   6   1      161.32      127.46     35.84 o 
 -13   7   1      123.28      195.44     48.51 o 
 -12   7   1        4.00       12.63     22.23 o 
 -11   7   1      249.51      237.22     38.12 o 
 -10   7   1      725.66      676.13     80.05 o 
  -9   7   1       78.77       76.89     14.13 o 
  -8   7   1      527.99      478.31     25.97 o 
  -7   7   1      104.56      132.84     12.67 o 
  -6   7   1     1743.88     1728.82     39.61 o 
  -5   7   1       35.24       31.64      9.97 o 
  -4   7   1      825.24      773.30     22.86 o 
  -3   7   1        9.83        5.42      4.51 o 
  -2   7   1     2898.82     2721.39     48.15 o 
  -1   7   1     1073.29     1113.08     25.49 o 
   0   7   1     2491.53     2503.82     36.52 o 
   1   7   1     2884.79     2839.68     38.74 o 
   2   7   1      128.95      134.39      8.63 o 
   3   7   1      247.01      231.85     16.19 o 
   4   7   1      131.72      165.93     16.21 o 
   5   7   1      749.90      812.67     35.59 o 
   6   7   1        2.29        2.02     13.28 o 
   7   7   1      451.03      504.16     35.45 o 
   8   7   1       64.53       45.26     24.59 o 
   9   7   1      114.82       58.74     27.39 o 
 -13   8   1        2.20       28.76     36.06 o 
 -12   8   1      237.06      241.74     36.04 o 
 -11   8   1      204.15      225.38     46.84 o 
 -10   8   1      102.68      122.28     20.59 o 
  -9   8   1      534.48      543.60     30.59 o 
  -8   8   1       92.75       70.50     12.77 o 
  -7   8   1      502.22      536.82     30.27 o 
  -6   8   1       59.32       39.14      9.01 o 
  -5   8   1     2190.59     2247.36     33.46 o 
  -4   8   1      526.75      524.74     17.01 o 
  -3   8   1     1265.11     1232.24     29.92 o 
  -2   8   1     1262.49     1308.73     30.71 o 
  -1   8   1     1042.93     1050.19     34.14 o 
   0   8   1     1678.43     1696.27     38.38 o 
   1   8   1        0.75       -4.23      5.00 o 
   2   8   1     1008.86      994.09     25.23 o 
   3   8   1       35.41       34.00     10.14 o 
   4   8   1      816.06      830.75     42.51 o 
   5   8   1      127.58       99.40     23.21 o 
   6   8   1      430.63      527.25     40.07 o 
   7   8   1      187.67      109.62     24.38 o 
   8   8   1       25.57       21.51     23.50 o 
   9   8   1       26.35       19.75     42.07 o 
 -12   9   1       32.03       16.61     19.55 o 
 -11   9   1      164.60      132.97     33.97 o 
 -10   9   1      271.10      276.21     36.98 o 
  -9   9   1       71.39       59.10     16.32 o 
  -8   9   1      753.19      746.28     38.80 o 
  -7   9   1       23.40       10.53      8.86 o 
  -6   9   1      764.27      754.42     31.20 o 
  -5   9   1       93.85       58.61     10.88 o 
  -4   9   1      655.29      686.39     23.14 o 
  -3   9   1     1417.21     1390.33     38.80 o 
  -2   9   1        0.72       -0.12      6.35 o 
  -1   9   1      112.84      121.43     13.54 o 
   0   9   1        0.79        1.87      6.97 o 
   1   9   1      519.50      467.33     34.10 o 
   2   9   1        0.03       -6.60      6.60 o 
   3   9   1     1150.50     1186.55     43.56 o 
   4   9   1        0.68       -8.52     12.00 o 
   5   9   1      266.84      343.50     45.30 o 
   6   9   1      191.81      241.36     31.61 o 
   7   9   1       40.03       38.05     26.19 o 
   8   9   1       36.58       25.42     30.05 o 
 -12  10   1        0.27       23.36     26.60 o 
 -11  10   1       86.89       58.63     25.10 o 
 -10  10   1       12.55       13.58     15.53 o 
  -9  10   1      255.68      285.27     32.53 o 
  -8  10   1       39.81       64.59     16.63 o 
  -7  10   1      517.94      567.91     35.54 o 
  -6  10   1      131.33       98.95     21.53 o 
  -5  10   1      845.25      849.15     58.64 o 
  -4  10   1     1187.48     1179.82     40.42 o 
  -3  10   1       74.74       52.77     11.93 o 
  -2  10   1      203.98      187.15     17.19 o 
  -1  10   1      197.10      216.78     18.31 o 
   0  10   1       14.17       20.73      8.30 o 
   1  10   1      150.39      131.74     15.28 o 
   2  10   1      534.54      602.64     46.96 o 
   3  10   1        4.69        1.80     12.56 o 
   4  10   1      275.94      340.88     34.24 o 
   5  10   1      110.20       72.74     22.32 o 
   6  10   1      121.61       79.74     23.40 o 
   7  10   1      155.84       78.98     38.63 o 
 -11  11   1       15.56       11.74     19.07 o 
 -10  11   1      125.39      103.61     23.75 o 
  -9  11   1        7.53        8.33     13.66 o 
  -8  11   1      317.33      299.54     30.49 o 
  -7  11   1      316.10      321.76     39.15 o 
  -6  11   1      106.12      109.57     18.87 o 
  -5  11   1      451.02      435.94     37.06 o 
  -4  11   1      226.70      257.19     20.17 o 
  -3  11   1     1334.12     1347.70     47.92 o 
  -2  11   1        9.46       16.87      9.19 o 
  -1  11   1      324.32      357.57     22.43 o 
   0  11   1      310.44      238.76     18.80 o 
   1  11   1      864.26      987.21     35.24 o 
   2  11   1       42.64       30.92     14.39 o 
   3  11   1      888.30      857.74     50.09 o 
   4  11   1      233.89      259.66     32.99 o 
   5  11   1        0.90      -13.15     20.63 o 
   6  11   1       53.14       35.63     42.07 o 
 -11  12   1       33.20       54.09     44.64 o 
 -10  12   1       10.35       16.78     20.67 o 
  -9  12   1      378.28      391.55     36.31 o 
  -8  12   1      227.94      225.56     33.70 o 
  -7  12   1      251.21      228.88     31.53 o 
  -6  12   1      384.89      381.47     43.62 o 
  -5  12   1       28.23       25.33     10.56 o 
  -4  12   1      258.86      254.83     21.26 o 
  -3  12   1        0.07       -2.24      9.00 o 
  -2  12   1      611.55      571.47     30.82 o 
  -1  12   1       59.55       46.88     11.80 o 
   0  12   1      237.15      286.81     22.80 o 
   1  12   1      183.45      185.01     21.33 o 
   2  12   1      652.80      571.83     62.64 o 
   3  12   1      197.71      275.18     42.46 o 
   4  12   1       38.98       -1.56     22.93 o 
   5  12   1      192.94      200.63     44.42 o 
 -10  13   1       27.22       10.98     30.22 o 
  -9  13   1      106.63       60.13     27.28 o 
  -8  13   1      133.14      194.10     40.57 o 
  -7  13   1      419.93      403.36     42.87 o 
  -6  13   1       41.28       35.05     19.34 o 
  -5  13   1      251.76      252.21     28.34 o 
  -4  13   1        0.00        2.26     10.66 o 
  -3  13   1      322.97      307.76     27.43 o 
  -2  13   1       20.11       29.02     10.87 o 
  -1  13   1      252.63      304.14     25.44 o 
   0  13   1      303.23      342.23     29.74 o 
   1  13   1       59.63       42.00     20.76 o 
   2  13   1      134.05      115.89     33.23 o 
   3  13   1       54.54       44.17     28.97 o 
   4  13   1      138.10      120.36     38.63 o 
  -9  14   1        5.59       32.19     44.64 o 
  -8  14   1       58.23       57.06     31.47 o 
  -7  14   1        1.31       19.84     23.62 o 
  -6  14   1      190.61      141.34     37.99 o 
  -5  14   1       80.62       75.34     24.82 o 
  -4  14   1       36.47       19.03     15.54 o 
  -3  14   1       18.58        1.11     15.05 o 
  -2  14   1      261.21      253.93     42.54 o 
  -1  14   1      159.07      189.03     26.47 o 
   0  14   1       26.02      -14.22     21.10 o 
   1  14   1      269.73      327.52     68.68 o 
   2  14   1        0.21      -27.47     30.91 o 
  -7  15   1       31.12       50.07     33.21 o 
  -6  15   1       11.81        5.39     29.93 o 
  -5  15   1       56.00       27.18     31.10 o 
  -4  15   1       15.09        2.93     21.45 o 
  -3  15   1       59.60       62.56     24.93 o 
  -2  15   1       26.50       30.14     23.24 o 
  -1  15   1        6.68      -24.26     24.26 o 
   0  15   1      136.93       94.87     48.51 o 
   2 -17   2       12.56        0.59     34.98 o 
   3 -17   2      122.74      148.52     58.81 o 
   4 -17   2        2.63       10.73     40.78 o 
   5 -17   2      301.08      334.82     77.27 o 
  -1 -16   2        0.65        5.37     22.56 o 
   0 -16   2      215.38      270.87     38.42 o 
   1 -16   2       32.29       38.03     22.87 o 
   2 -16   2       74.44        8.23     20.38 o 
   3 -16   2        1.99       27.44     27.37 o 
   4 -16   2      306.12      341.11     54.21 o 
   5 -16   2       68.23       17.81     23.06 o 
   6 -16   2      129.96       81.04     33.86 o 
   7 -16   2      187.45      122.77     55.37 o 
  -3 -15   2       71.73       56.72     68.68 o 
  -2 -15   2        0.46       -5.95     18.10 o 
  -1 -15   2      175.89      173.56     27.91 o 
   0 -15   2        0.01       -1.76     16.46 o 
   1 -15   2      133.44      119.17     16.88 o 
   2 -15   2       25.30        8.76     20.57 o 
   3 -15   2       57.59       23.35     31.81 o 
   4 -15   2       51.54       57.40     28.37 o 
   5 -15   2      223.13      285.59     47.77 o 
   6 -15   2      450.07      557.74     64.11 o 
   7 -15   2       15.96        3.84     23.96 o 
   8 -15   2       94.50       72.90     31.78 o 
   9 -15   2        8.73      -22.75     30.91 o 
  -5 -14   2       58.23       40.77     30.60 o 
  -4 -14   2      217.11      208.29     42.16 o 
  -3 -14   2        7.87        0.99     16.65 o 
  -2 -14   2      115.59      116.31     19.69 o 
  -1 -14   2        2.80        2.85     10.82 o 
   0 -14   2      237.54      265.90     25.60 o 
   1 -14   2        7.72        3.22      9.91 o 
   2 -14   2      288.54      319.16     22.53 o 
   3 -14   2      382.08      457.77     42.21 o 
   4 -14   2      208.09      152.06     23.17 o 
   5 -14   2      158.88      160.70     28.24 o 
   6 -14   2       38.23       36.79     29.11 o 
   7 -14   2      285.96      214.00     32.57 o 
   8 -14   2       66.38       78.99     24.99 o 
   9 -14   2        8.70      -14.20     20.09 o 
  10 -14   2        4.90        6.44     34.34 o 
  -6 -13   2        4.61       -8.68     23.62 o 
  -5 -13   2      181.91       92.55     63.74 o 
  -4 -13   2       13.90        3.67     22.43 o 
  -3 -13   2      102.03      131.67     20.17 o 
  -2 -13   2        9.23        8.77     10.31 o 
  -1 -13   2      304.03      282.90     28.93 o 
   0 -13   2       16.06       -2.06      9.15 o 
   1 -13   2      465.37      503.49     26.69 o 
   2 -13   2     1083.33     1065.74     31.20 o 
   3 -13   2       57.17       51.30     10.58 o 
   4 -13   2      267.20      262.91     26.54 o 
   5 -13   2        4.74       23.97     15.31 o 
   6 -13   2      308.92      254.71     34.16 o 
   7 -13   2        0.18       -0.59     14.55 o 
   8 -13   2      141.25      173.06     26.13 o 
   9 -13   2      125.08       63.83     34.84 o 
  10 -13   2       33.03       30.31     25.96 o 
  -7 -12   2        2.95        8.87     26.88 o 
  -6 -12   2      140.81      112.70     32.39 o 
  -5 -12   2       46.23       58.56     26.24 o 
  -4 -12   2      123.20      101.79     20.44 o 
  -3 -12   2       73.43       43.91     12.44 o 
  -2 -12   2      198.11      164.87     24.47 o 
  -1 -12   2        4.26       -4.12      9.32 o 
   0 -12   2      912.84      870.33     34.40 o 
   1 -12   2      303.53      310.18     21.96 o 
   2 -12   2      338.57      351.39     18.94 o 
   3 -12   2     1943.21     2048.73     43.50 o 
   4 -12   2      236.85      210.21     30.32 o 
   5 -12   2       65.97       79.74     18.93 o 
   6 -12   2       43.47       48.44     16.52 o 
   7 -12   2      139.04      124.63     20.91 o 
   8 -12   2       54.95       70.38     18.48 o 
   9 -12   2      162.96      180.14     30.78 o 
  10 -12   2      101.74      110.37     28.20 o 
  11 -12   2       10.32        8.24     25.47 o 
  -8 -11   2        9.79       -1.72     23.07 o 
  -7 -11   2      226.24      205.48     40.33 o 
  -6 -11   2       80.89       70.53     22.47 o 
  -5 -11   2       36.80       30.04     20.95 o 
  -4 -11   2        0.34       -8.02     10.73 o 
  -3 -11   2      588.90      646.79     29.57 o 
  -2 -11   2      217.96      254.84     22.36 o 
  -1 -11   2      597.35      620.84     53.06 o 
   0 -11   2      412.80      395.45     23.44 o 
   1 -11   2      185.34      192.95     16.63 o 
   2 -11   2     2304.54     2412.15     44.52 o 
   3 -11   2       27.76       28.20      7.76 o 
   4 -11   2     1910.90     1881.66     56.72 o 
   5 -11   2      424.26      394.19     27.51 o 
   6 -11   2      317.77      434.60     26.41 o 
   7 -11   2        5.89        0.59      9.91 o 
   8 -11   2      401.62      398.04     34.39 o 
   9 -11   2      269.11      280.76     34.19 o 
  10 -11   2       35.68       52.75     22.17 o 
  11 -11   2       44.79       23.81     24.67 o 
  -9 -10   2        1.22       -4.09     26.43 o 
  -8 -10   2      264.29      346.07     50.32 o 
  -7 -10   2       48.81       67.65     22.62 o 
  -6 -10   2       52.68       23.46     16.25 o 
  -5 -10   2       42.63       34.90     13.54 o 
  -4 -10   2      149.27      155.82     15.41 o 
  -3 -10   2      220.48      228.13     22.34 o 
  -2 -10   2     1026.17      985.91     37.55 o 
  -1 -10   2     1746.60     1707.62     42.33 o 
   0 -10   2        6.84        2.56      6.79 o 
   1 -10   2      978.27      946.86     30.29 o 
   2 -10   2       11.86       11.90      5.22 o 
   3 -10   2     1373.89     1362.36     46.57 o 
   4 -10   2     1844.00     1857.09     40.04 o 
   5 -10   2      857.93      864.94     28.47 o 
   6 -10   2      476.03      514.10     26.33 o 
   7 -10   2        2.24       -1.71      8.43 o 
   8 -10   2      293.47      281.68     22.56 o 
   9 -10   2      165.42      164.44     30.98 o 
  10 -10   2      390.15      385.03     41.76 o 
  11 -10   2        0.71        1.99     17.99 o 
  12 -10   2        4.40       26.61     37.77 o 
  -9  -9   2      140.46       96.32     44.86 o 
  -8  -9   2       28.17        7.70     19.13 o 
  -7  -9   2       74.60       81.24     20.24 o 
  -6  -9   2      106.51      104.29     21.00 o 
  -5  -9   2       91.93       85.91     16.30 o 
  -4  -9   2      468.25      446.78     29.55 o 
  -3  -9   2      829.13      747.92     38.85 o 
  -2  -9   2     2402.27     2414.23     49.80 o 
  -1  -9   2        7.90        5.33      5.97 o 
   0  -9   2     2097.88     2198.70     49.62 o 
   1  -9   2      162.90      154.00     13.61 o 
   2  -9   2       60.36       59.35      7.27 o 
   3  -9   2        8.15       12.99      5.86 o 
   4  -9   2     2465.69     2477.15     41.64 o 
   5  -9   2      306.70      326.63     20.10 o 
   6  -9   2      251.83      225.97     24.06 o 
   7  -9   2      506.55      563.62     26.49 o 
   8  -9   2       49.62       52.49     11.15 o 
   9  -9   2      125.89      140.07     21.62 o 
  10  -9   2       17.24       18.39     14.59 o 
  11  -9   2      250.87      233.61     37.24 o 
  12  -9   2        0.11       -5.78     15.88 o 
 -10  -8   2       59.84       84.61     31.97 o 
  -9  -8   2       86.77       74.53     20.78 o 
  -8  -8   2       76.28       82.54     21.91 o 
  -7  -8   2      122.37       78.31     19.56 o 
  -6  -8   2      507.25      496.06     69.17 o 
  -5  -8   2     1006.80     1030.79     48.28 o 
  -4  -8   2       10.90        9.76      6.51 o 
  -3  -8   2      953.47      941.02     27.39 o 
  -2  -8   2      158.91      171.06     13.91 o 
  -1  -8   2     3119.57     3128.57     48.50 o 
   0  -8   2      237.20      224.71     17.75 o 
   1  -8   2     1696.89     1599.80     28.66 o 
   2  -8   2      718.57      801.56     20.79 o 
   3  -8   2     1128.58     1126.17     26.94 o 
   4  -8   2      225.61      214.70     12.66 o 
   5  -8   2     2084.83     2142.76     51.03 o 
   6  -8   2     1615.21     1629.91     39.28 o 
   7  -8   2      125.75      108.39     13.15 o 
   8  -8   2      143.16      109.86     16.54 o 
   9  -8   2       16.53       24.48     11.72 o 
  10  -8   2      156.79      155.41     21.19 o 
  11  -8   2       38.46       30.71     15.92 o 
  12  -8   2      143.62      133.34     23.48 o 
 -10  -7   2      240.85      211.89     40.34 o 
  -9  -7   2       31.31       17.53     15.58 o 
  -8  -7   2       31.97       29.67     16.34 o 
  -7  -7   2      325.64      317.31     29.96 o 
  -6  -7   2      698.54      722.32     29.88 o 
  -5  -7   2      542.65      521.53     24.70 o 
  -4  -7   2     3796.29     3684.62     54.98 o 
  -3  -7   2      616.05      631.15     19.54 o 
  -2  -7   2     1172.67     1173.41     26.20 o 
  -1  -7   2        6.97        5.32      3.85 o 
   0  -7   2     1937.67     1907.35     39.36 o 
   1  -7   2      320.26      270.97     11.09 o 
   2  -7   2      507.34      533.53     15.39 o 
   3  -7   2     8281.16     8217.79     89.08 o 
   4  -7   2     3211.70     3231.35     46.19 o 
   5  -7   2     1332.39     1341.32     28.43 o 
   6  -7   2       51.60       39.85      7.95 o 
   7  -7   2     1289.24     1329.07     46.11 o 
   8  -7   2      156.40      182.01     27.82 o 
   9  -7   2      252.55      237.09     27.45 o 
  10  -7   2        0.13        5.10     16.57 o 
  11  -7   2      153.21      123.24     22.70 o 
  12  -7   2       44.61       44.41     20.39 o 
 -11  -6   2      116.34       53.65     29.83 o 
 -10  -6   2      126.87      124.17     33.10 o 
  -9  -6   2      109.92       61.74     17.11 o 
  -8  -6   2       46.77       33.49     25.49 o 
  -7  -6   2      781.45      835.71     39.20 o 
  -6  -6   2       63.64       48.36     10.16 o 
  -5  -6   2     2265.11     2249.08     46.01 o 
  -4  -6   2      849.17      831.31     19.18 o 
  -3  -6   2     3005.59     2889.45     41.96 o 
  -2  -6   2     1334.68     1324.28     37.53 o 
  -1  -6   2     5339.39     5555.50     52.44 o 
   0  -6   2     1792.01     1966.94     28.61 o 
   1  -6   2     2324.22     2284.86     29.86 o 
   2  -6   2    14358.27    13730.05    118.42 o 
   3  -6   2     1877.93     2007.05     26.06 o 
   4  -6   2      839.03      804.35     16.47 o 
   5  -6   2        3.74        2.63      3.58 o 
   6  -6   2     1438.70     1436.57     29.69 o 
   7  -6   2      127.42      153.56     13.26 o 
   8  -6   2      420.71      352.38     32.97 o 
   9  -6   2      196.74      184.26     37.77 o 
  10  -6   2      480.79      478.94     43.35 o 
  11  -6   2       97.55       94.38     20.29 o 
  12  -6   2       68.47       66.10     20.26 o 
 -11  -5   2       49.11       49.60     26.82 o 
 -10  -5   2      176.66      135.19     32.07 o 
  -9  -5   2       44.14       59.98     15.92 o 
  -8  -5   2      980.23     1042.17     37.04 o 
  -7  -5   2      151.75      163.91     19.08 o 
  -6  -5   2      601.74      568.38     23.50 o 
  -5  -5   2     1501.77     1580.05     35.62 o 
  -4  -5   2     2847.90     2792.84     40.15 o 
  -3  -5   2     3628.54     3451.25     44.66 o 
  -2  -5   2      467.81      428.59     13.79 o 
  -1  -5   2     2572.45     2521.68     30.32 o 
   0  -5   2     3117.73     2838.67     29.70 o 
   1  -5   2    14153.72    13935.55    102.80 o 
   2  -5   2      213.06      210.29      7.87 o 
   3  -5   2     7698.88     7698.96     69.77 o 
   4  -5   2     2404.97     2458.97     39.46 o 
   5  -5   2     1018.42      995.86     59.45 o 
   6  -5   2        0.56        8.24      8.37 o 
   7  -5   2     1540.68     1621.80     66.15 o 
   8  -5   2      841.93      907.06     42.69 o 
   9  -5   2      419.17      453.13     33.08 o 
  10  -5   2      413.87      429.19     28.01 o 
  11  -5   2       73.10       27.92     14.33 o 
  12  -5   2      169.81      181.27     24.64 o 
 -12  -4   2        1.96        9.72     24.62 o 
 -11  -4   2       83.91       46.59     50.01 o 
 -10  -4   2      121.08       92.10     27.30 o 
  -9  -4   2      588.69      685.48     36.48 o 
  -8  -4   2      370.99      418.70     24.00 o 
  -7  -4   2     1259.56     1267.36     51.44 o 
  -6  -4   2     1059.77     1125.48     30.04 o 
  -5  -4   2      182.51      191.29     13.15 o 
  -4  -4   2      893.96      896.09     18.04 o 
  -3  -4   2     2576.45     2414.73     33.19 o 
  -2  -4   2     1176.36     1098.96     17.16 o 
  -1  -4   2      283.76      290.36      8.09 o 
   0  -4   2     1586.97     1535.95     17.24 o 
   1  -4   2     5568.00     5652.43     46.97 o 
   2  -4   2    13411.82    13333.73    110.52 o 
   3  -4   2     3149.55     3180.59     57.72 o 
   4  -4   2     1854.41     1872.72     54.52 o 
   5  -4   2      870.19      935.82     30.93 o 
   6  -4   2      799.89      783.03     34.49 o 
   7  -4   2      316.88      341.15     24.48 o 
   8  -4   2      624.02      647.08     34.62 o 
   9  -4   2     1661.23     1769.99     71.08 o 
  10  -4   2        0.50        0.52     12.95 o 
  11  -4   2      239.40      211.06     23.44 o 
  12  -4   2       18.64       21.38     15.32 o 
 -12  -3   2       76.71       72.01     31.37 o 
 -11  -3   2       82.63       61.95     25.65 o 
 -10  -3   2      636.10      607.61     59.44 o 
  -9  -3   2      122.94      107.21     15.89 o 
  -8  -3   2     1896.41     1967.39     45.89 o 
  -7  -3   2     1023.07     1099.36     28.28 o 
  -6  -3   2      356.80      342.92     16.76 o 
  -5  -3   2       51.43       53.99      7.36 o 
  -4  -3   2     2561.83     2484.31     33.94 o 
  -3  -3   2     2155.95     2127.14     26.59 o 
  -2  -3   2     1665.57     1712.80     20.91 o 
  -1  -3   2    10582.92    10289.49    128.56 o 
   0  -3   2    11620.40    11257.73     76.52 o 
   1  -3   2     1420.43     1525.44     17.47 o 
   2  -3   2     2948.66     2930.93     36.62 o 
   3  -3   2     5261.10     5229.73     69.98 o 
   4  -3   2     2762.13     2745.08    130.92 o 
   5  -3   2      826.23      763.00     30.70 o 
   6  -3   2      293.71      273.24     22.08 o 
   7  -3   2      277.35      261.58     24.29 o 
   8  -3   2     1205.17     1262.04     48.57 o 
   9  -3   2       12.96       22.40     11.30 o 
  10  -3   2      370.62      348.67     27.07 o 
  11  -3   2      144.64      137.97     33.63 o 
  12  -3   2       11.52       27.61     16.10 o 
 -12  -2   2        2.60      -19.14     19.14 o 
 -11  -2   2      349.58      361.15     44.10 o 
 -10  -2   2        9.66       13.69     13.61 o 
  -9  -2   2      749.71      762.54     32.48 o 
  -8  -2   2        5.39       -0.50      7.62 o 
  -7  -2   2      161.54      155.86     12.19 o 
  -6  -2   2     7133.06     7150.66     82.07 o 
  -5  -2   2      923.70      943.33     22.94 o 
  -4  -2   2     1254.69     1275.10     19.07 o 
  -3  -2   2     3393.43     3458.92     35.37 o 
  -2  -2   2     1373.32     1297.92     16.34 o 
  -1  -2   2      147.83      149.96      5.17 o 
   0  -2   2    10186.94     9506.07     75.87 o 
   1  -2   2      469.85      435.35      8.07 o 
   2  -2   2     5514.42     5739.15    157.11 o 
   3  -2   2     1689.07     1784.42     77.70 o 
   4  -2   2     4225.65     3939.74     85.80 o 
   5  -2   2     1972.63     1888.08     70.61 o 
   6  -2   2       67.01       96.26     15.01 o 
   7  -2   2     1834.45     1817.69     44.59 o 
   8  -2   2       27.84       18.16     10.59 o 
   9  -2   2      489.05      513.16     28.93 o 
  10  -2   2       21.43       24.46     12.56 o 
  11  -2   2       50.95       46.33     16.74 o 
  12  -2   2       16.23       30.03     17.97 o 
 -13  -1   2       16.44       21.24     26.45 o 
 -12  -1   2      378.98      314.19     45.07 o 
 -11  -1   2      263.75      223.99     28.71 o 
 -10  -1   2      251.04      245.54     37.05 o 
  -9  -1   2      110.00       82.90     14.62 o 
  -8  -1   2       36.42       30.29     11.21 o 
  -7  -1   2      400.35      440.21     17.37 o 
  -6  -1   2     1164.76     1133.77     24.67 o 
  -5  -1   2     6594.96     6584.54     72.40 o 
  -4  -1   2        6.95       11.93      3.31 o 
  -3  -1   2     6602.56     6427.99     54.33 o 
  -2  -1   2      922.61      944.25     12.68 o 
  -1  -1   2     1116.13     1036.45     32.47 o 
   1  -1   2     1281.95     1269.74     50.22 o 
   2  -1   2     4831.53     5023.15    144.23 o 
   3  -1   2     2029.82     1847.95     80.70 o 
   4  -1   2      410.54      384.85     23.83 o 
   5  -1   2      279.38      286.88     40.14 o 
   6  -1   2     2984.87     3049.50     78.63 o 
   7  -1   2      351.50      317.28     19.38 o 
   8  -1   2      566.03      540.82     27.41 o 
   9  -1   2       87.90       57.28     17.35 o 
  10  -1   2      194.13      159.47     21.08 o 
  11  -1   2       10.56       12.87     14.49 o 
  12  -1   2       28.53        0.10     17.86 o 
 -13   0   2      103.94       83.03     37.13 o 
 -12   0   2      101.57      123.48     31.98 o 
 -11   0   2      128.47      135.63     23.16 o 
 -10   0   2     1141.16     1174.50     48.08 o 
  -9   0   2      491.07      520.78     26.48 o 
  -8   0   2       35.84       43.11      9.75 o 
  -7   0   2      643.55      660.18     21.44 o 
  -6   0   2     3159.42     3329.11     46.09 o 
  -5   0   2       17.44       18.06      3.92 o 
  -4   0   2     4310.71     4182.49     39.73 o 
  -3   0   2     1671.88     1696.90     18.49 o 
  -2   0   2     1049.07      966.48     12.37 o 
  -1   0   2      864.49      802.10      9.99 o 
   0   0   2    10971.29    10751.27    101.14 o 
   1   0   2     2263.56     2287.85     34.73 o 
   2   0   2     8142.25     8260.45    106.13 o 
   3   0   2     7867.39     7960.90    106.57 o 
   4   0   2     6221.72     6525.54     79.35 o 
   5   0   2     4397.84     4280.85     71.26 o 
   6   0   2      417.86      425.12     20.66 o 
   7   0   2      756.07      754.21     33.39 o 
   8   0   2      177.05      201.21     19.39 o 
   9   0   2       66.63      103.69     19.07 o 
  10   0   2       55.29       48.12     15.81 o 
  11   0   2      186.40      202.92     26.72 o 
  12   0   2       96.00       57.06     21.80 o 
 -13   1   2       60.17       67.39     37.35 o 
 -12   1   2       65.41       86.08     27.62 o 
 -11   1   2      695.91      735.19     42.86 o 
 -10   1   2      531.82      523.62     28.54 o 
  -9   1   2      238.76      238.47     19.46 o 
  -8   1   2        0.62       -0.31      7.26 o 
  -7   1   2     2253.87     2493.96     43.39 o 
  -6   1   2      342.22      368.20     15.48 o 
  -5   1   2     8377.74     8272.72    109.37 o 
  -4   1   2     4923.53     5041.34     49.11 o 
  -3   1   2     1422.89     1310.75     15.12 o 
  -2   1   2     1649.87     1619.14     17.90 o 
  -1   1   2     1703.47     1745.65     15.81 o 
   0   1   2     3133.19     3055.08     25.71 o 
   1   1   2     2648.89     2712.52     40.89 o 
   2   1   2    17529.91    17458.74    216.32 o 
   3   1   2     1326.50     1540.28     32.48 o 
   4   1   2     6704.95     6564.30     98.82 o 
   5   1   2      556.89      560.60     22.53 o 
   6   1   2     1617.24     1543.34     42.04 o 
   7   1   2     1412.81     1339.97     42.42 o 
   8   1   2       76.86       77.43     15.06 o 
   9   1   2       99.76       74.67     16.22 o 
  10   1   2       65.25       82.69     18.21 o 
  11   1   2      124.57       94.31     31.09 o 
 -13   2   2       18.93       23.28     21.83 o 
 -12   2   2      261.80      288.52     43.57 o 
 -11   2   2      201.72      131.90     26.64 o 
 -10   2   2      458.16      458.98     30.24 o 
  -9   2   2       18.06       12.52      9.28 o 
  -8   2   2     1513.50     1516.52     40.10 o 
  -7   2   2      513.25      537.27     30.15 o 
  -6   2   2     4256.24     4383.64     60.27 o 
  -5   2   2     3146.29     3287.64     47.17 o 
  -4   2   2     3523.05     3493.46     37.73 o 
  -3   2   2     7896.45     7609.59     63.85 o 
  -2   2   2       22.17       15.32      2.65 o 
  -1   2   2      850.85      808.25      9.99 o 
   0   2   2     5113.94     5012.23     37.34 o 
   1   2   2     6075.75     6025.63     55.46 o 
   2   2   2        0.48        8.23      2.61 o 
   3   2   2     3099.43     3216.11     36.02 o 
   4   2   2     2153.79     2322.60     37.90 o 
   5   2   2      823.43      880.43     18.81 o 
   6   2   2      661.08      655.99     28.00 o 
   7   2   2      240.52      271.34     22.22 o 
   8   2   2      258.16      225.62     24.85 o 
   9   2   2        0.26        3.34     11.80 o 
  10   2   2      204.23      153.92     32.33 o 
  11   2   2        4.92       -8.94     16.58 o 
 -13   3   2      123.64      124.12     39.49 o 
 -12   3   2       10.02       -9.07     16.79 o 
 -11   3   2      471.84      431.05     31.43 o 
 -10   3   2      101.48       94.26     14.24 o 
  -9   3   2     2041.03     2197.71     48.76 o 
  -8   3   2     1629.96     1683.98     41.90 o 
  -7   3   2      211.32      246.27     15.76 o 
  -6   3   2     2472.92     2481.25     48.66 o 
  -5   3   2      587.11      502.92     20.14 o 
  -4   3   2     1534.44     1523.03     25.69 o 
  -3   3   2      572.84      587.78     13.92 o 
  -2   3   2     3969.64     3951.54     35.43 o 
  -1   3   2       86.96       82.79      4.62 o 
   0   3   2     3601.84     3574.93     37.24 o 
   1   3   2        8.17       14.79      3.77 o 
   2   3   2     4870.05     5190.24     57.12 o 
   3   3   2     2694.65     2663.41     40.13 o 
   4   3   2      880.76      965.09     23.98 o 
   5   3   2      285.59      290.65     16.32 o 
   6   3   2      383.25      323.55     28.28 o 
   7   3   2      362.62      341.33     27.03 o 
   8   3   2        0.24        9.45     11.38 o 
   9   3   2      526.12      488.12     35.53 o 
  10   3   2       10.80       -0.81     15.73 o 
  11   3   2       67.96       51.80     27.55 o 
 -13   4   2       49.49       60.09     26.71 o 
 -12   4   2      291.97      215.62     38.45 o 
 -11   4   2        9.80        8.63     13.89 o 
 -10   4   2      440.85      539.80     31.04 o 
  -9   4   2      188.56      201.06     19.76 o 
  -8   4   2     2056.26     2169.03     52.06 o 
  -7   4   2     2510.94     2539.19    111.21 o 
  -6   4   2      176.26      183.86     15.07 o 
  -5   4   2      577.82      569.39     16.73 o 
  -4   4   2     1108.34     1122.62     19.51 o 
  -3   4   2       61.77       26.13      3.82 o 
  -2   4   2       18.96       19.25      3.16 o 
  -1   4   2     4670.80     4506.77     38.66 o 
   0   4   2      852.96      899.91     18.31 o 
   1   4   2     3902.75     4042.34     47.95 o 
   2   4   2     1093.11     1071.41     31.03 o 
   3   4   2      657.37      612.93     19.94 o 
   4   4   2     1142.70     1266.33     29.14 o 
   5   4   2        0.52        3.47      7.61 o 
   6   4   2      200.15      233.45     35.19 o 
   7   4   2      280.20      268.09     25.91 o 
   8   4   2      590.80      714.78     40.71 o 
   9   4   2       64.31       35.27     17.24 o 
  10   4   2      115.40      107.99     34.56 o 
 -13   5   2      202.95      221.83     57.52 o 
 -12   5   2       23.03       -3.23     19.67 o 
 -11   5   2      251.26      293.81     41.54 o 
 -10   5   2      317.58      302.99     25.67 o 
  -9   5   2      475.44      520.01     29.39 o 
  -8   5   2      880.68      957.74     49.16 o 
  -7   5   2        5.54        4.13      6.88 o 
  -6   5   2     3035.08     3102.81     56.72 o 
  -5   5   2        0.04        4.30      3.39 o 
  -4   5   2     1011.82     1016.52     19.69 o 
  -3   5   2     2153.80     2130.85     35.50 o 
  -2   5   2     4980.56     4863.49     45.94 o 
  -1   5   2      982.82      883.08     15.74 o 
   0   5   2     3062.25     3203.97     38.00 o 
   1   5   2      946.90      960.96     18.38 o 
   2   5   2      299.58      299.86     20.02 o 
   3   5   2      613.86      661.76     22.90 o 
   4   5   2      383.79      389.64     19.18 o 
   5   5   2     1179.56     1173.74     36.77 o 
   6   5   2      178.06      169.52     18.38 o 
   7   5   2      110.82      129.91     20.99 o 
   8   5   2       19.40       11.45     22.29 o 
   9   5   2      112.52      179.16     46.14 o 
  10   5   2       57.19       54.97     28.59 o 
 -13   6   2        4.83        5.05     26.83 o 
 -12   6   2      235.78      230.81     41.44 o 
 -11   6   2      235.12      275.46    109.67 o 
 -10   6   2       19.67       49.20     13.30 o 
  -9   6   2      256.21      239.96     23.44 o 
  -8   6   2        8.18       15.84      9.45 o 
  -7   6   2     2311.96     2376.14     45.81 o 
  -6   6   2        9.17        8.35      6.17 o 
  -5   6   2     2328.55     2430.28     35.73 o 
  -4   6   2      130.84      132.57      9.13 o 
  -3   6   2     2024.28     2051.19     33.32 o 
  -2   6   2      443.83      411.41     15.37 o 
  -1   6   2     2538.14     2583.24     35.25 o 
   0   6   2     1509.76     1515.80     25.76 o 
   1   6   2      104.68      120.30      8.57 o 
   2   6   2      701.00      768.60     25.81 o 
   3   6   2      371.29      352.64     19.59 o 
   4   6   2     1774.09     1733.20     46.31 o 
   5   6   2      122.76       93.57     21.13 o 
   6   6   2      437.28      481.51     29.52 o 
   7   6   2       66.74       44.48     16.07 o 
   8   6   2      131.55      131.38     31.76 o 
   9   6   2       32.81       32.53     25.17 o 
 -13   7   2       68.16       52.95     31.10 o 
 -12   7   2       78.28       50.95     49.15 o 
 -11   7   2      104.82      160.87     26.71 o 
 -10   7   2      359.45      458.14     35.32 o 
  -9   7   2        0.59       -5.66      9.81 o 
  -8   7   2       89.88       67.84     12.80 o 
  -7   7   2        2.43        5.97      7.11 o 
  -6   7   2     1828.63     1868.39     32.33 o 
  -5   7   2      682.47      635.35     28.17 o 
  -4   7   2     1276.93     1271.44     25.24 o 
  -3   7   2     1025.36     1065.11     29.85 o 
  -2   7   2     1589.03     1573.12     33.40 o 
  -1   7   2     1153.52     1106.00     25.00 o 
   0   7   2      840.48      873.80     30.81 o 
   1   7   2      596.92      647.94     18.86 o 
   2   7   2       17.05        9.95      8.45 o 
   3   7   2      837.61      806.47     29.87 o 
   4   7   2       19.92       20.57     11.83 o 
   5   7   2     1263.38     1367.52     46.35 o 
   6   7   2      331.88      354.42     48.94 o 
   7   7   2      112.58      111.99     49.79 o 
   8   7   2       76.09      108.66     32.15 o 
   9   7   2       30.03       40.23     30.91 o 
 -13   8   2       48.61       41.21     39.06 o 
 -12   8   2       37.47       10.65     19.93 o 
 -11   8   2      297.94      285.38     31.91 o 
 -10   8   2      189.89      192.13     38.17 o 
  -9   8   2      147.78      185.06     22.70 o 
  -8   8   2        0.96       -0.06      9.76 o 
  -7   8   2      622.60      577.74     28.25 o 
  -6   8   2      174.20      174.11     16.38 o 
  -5   8   2     1720.23     1740.78     33.10 o 
  -4   8   2     2598.36     2573.55     50.84 o 
  -3   8   2       10.72        8.99      6.13 o 
  -2   8   2     1290.33     1266.15     34.28 o 
  -1   8   2       75.57       79.57      9.65 o 
   0   8   2     1307.03     1379.04     27.90 o 
   1   8   2      465.13      462.05     25.40 o 
   2   8   2     1156.76     1218.84     40.76 o 
   3   8   2      126.75      138.40     17.93 o 
   4   8   2     1536.60     1561.86     58.38 o 
   5   8   2      270.29      256.76     29.53 o 
   6   8   2       53.37       24.93     20.52 o 
   7   8   2      205.90      211.79     40.32 o 
   8   8   2       12.39       15.69     23.14 o 
 -12   9   2       90.93       79.42     25.51 o 
 -11   9   2        1.43        2.45     15.80 o 
 -10   9   2      342.20      372.67     33.79 o 
  -9   9   2       17.56        2.61     12.31 o 
  -8   9   2      615.19      653.13     37.82 o 
  -7   9   2       53.33       42.03     11.37 o 
  -6   9   2     1130.38     1120.02     30.12 o 
  -5   9   2      795.08      744.24     30.74 o 
  -4   9   2        9.47        8.19      7.75 o 
  -3   9   2     1011.67     1007.79     29.62 o 
  -2   9   2      132.68      120.41     12.76 o 
  -1   9   2      666.29      699.08     25.35 o 
   0   9   2        1.00        4.52      6.65 o 
   1   9   2     1033.40     1058.67     37.92 o 
   2   9   2      644.75      681.05     34.41 o 
   3   9   2      408.60      395.53     63.89 o 
   4   9   2       82.81       55.79     23.88 o 
   5   9   2      144.94      113.52     24.05 o 
   6   9   2      263.85      292.06     43.23 o 
   7   9   2       17.69      -18.06     27.90 o 
 -12  10   2        0.79        3.86     35.63 o 
 -11  10   2       86.92       52.86     20.65 o 
 -10  10   2       14.30       12.47     15.57 o 
  -9  10   2      492.00      490.59     37.92 o 
  -8  10   2      453.00      505.67     38.60 o 
  -7  10   2      134.10      117.30     16.92 o 
  -6  10   2      219.74      205.83     17.37 o 
  -5  10   2      137.65      162.10     16.54 o 
  -4  10   2     1293.52     1275.12     39.01 o 
  -3  10   2       19.53       18.67      7.84 o 
  -2  10   2       73.54      114.39     12.98 o 
  -1  10   2        7.00       -2.01      7.22 o 
   0  10   2      239.34      257.63     18.35 o 
   1  10   2       14.26        1.64      8.60 o 
   2  10   2      642.52      630.29     35.66 o 
   3  10   2      643.42      676.56     44.05 o 
   4  10   2        6.22       -0.40     15.52 o 
   5  10   2       11.74        7.11     17.72 o 
   6  10   2       18.76       24.04     31.34 o 
 -11  11   2        0.14      -19.52     19.52 o 
 -10  11   2      146.06      176.59     27.07 o 
  -9  11   2      101.50      125.31     24.22 o 
  -8  11   2      130.84      167.80     24.46 o 
  -7  11   2      598.96      558.07     38.19 o 
  -6  11   2        5.08       -5.25     10.97 o 
  -5  11   2      215.99      202.07     25.62 o 
  -4  11   2       40.53       40.44     11.60 o 
  -3  11   2      856.09      907.13     31.85 o 
  -2  11   2       72.00       61.22     11.19 o 
  -1  11   2      421.05      447.37     24.26 o 
   0  11   2       65.54       63.72     13.71 o 
   1  11   2      151.58      125.67     29.62 o 
   2  11   2      165.34      115.56     30.43 o 
   3  11   2       78.12       51.70     21.80 o 
   4  11   2       92.48       92.60     31.50 o 
   5  11   2        5.34      -13.81     22.57 o 
 -11  12   2       52.55      -17.60     36.92 o 
 -10  12   2       48.60       42.93     26.32 o 
  -9  12   2      131.18      147.01     44.06 o 
  -8  12   2      439.46      458.24     44.25 o 
  -7  12   2        3.16       13.55     17.71 o 
  -6  12   2      105.01       99.86     19.36 o 
  -5  12   2        0.43        0.87     10.33 o 
  -4  12   2      308.11      320.92     24.77 o 
  -3  12   2        0.08       -8.92      9.72 o 
  -2  12   2      644.67      700.46     41.61 o 
  -1  12   2      408.56      401.56     27.41 o 
   0  12   2        1.89       11.92     11.49 o 
   1  12   2      204.36      142.95     25.47 o 
   2  12   2       13.00       12.76     27.47 o 
   3  12   2      143.28      144.98     36.10 o 
   4  12   2        0.91      -10.52     20.96 o 
 -10  13   2        5.97      -11.10     29.30 o 
  -9  13   2      189.51      202.85     45.29 o 
  -8  13   2       32.20        2.55     24.74 o 
  -7  13   2      270.79      279.44     48.71 o 
  -6  13   2      118.83       97.54     24.51 o 
  -5  13   2      220.09      212.35     24.72 o 
  -4  13   2        3.08      -10.40     10.81 o 
  -3  13   2      240.12      241.62     27.82 o 
  -2  13   2      140.45      160.35     18.02 o 
  -1  13   2      100.32       78.72     19.73 o 
   0  13   2      324.71      292.80     45.59 o 
   1  13   2       10.24       10.73     30.05 o 
   2  13   2       28.15       87.14     44.64 o 
   3  13   2        9.50       25.33     36.06 o 
  -8  14   2      115.82       94.06     55.80 o 
  -7  14   2       27.88       58.66     31.80 o 
  -6  14   2      137.68      120.55     43.57 o 
  -5  14   2      134.28      110.93     41.44 o 
  -4  14   2       62.67       92.71     28.53 o 
  -3  14   2      177.21      206.91     34.47 o 
  -2  14   2       66.25       22.21     23.65 o 
  -1  14   2      149.29      177.09     42.71 o 
   0  14   2        6.23       -5.58     30.48 o 
   1  14   2       34.54        6.44     34.77 o 
  -6  15   2      139.49      155.38     43.73 o 
  -5  15   2       51.12       54.62     26.57 o 
  -4  15   2      126.90      119.82     32.88 o 
  -3  15   2        7.30       10.07     22.48 o 
  -2  15   2       11.90       36.04     25.31 o 
  -1  15   2        9.10       14.17     30.49 o 
   0 -17   3        4.56        8.32     28.84 o 
   1 -17   3       88.81       54.81     34.10 o 
   2 -17   3        0.04       -3.32     26.40 o 
   3 -17   3       95.78      129.89     41.85 o 
   4 -17   3       41.68       58.82     32.45 o 
   5 -17   3      151.54      163.98     62.67 o 
  -2 -16   3       94.44       95.20     25.94 o 
  -1 -16   3       16.08        9.84     19.36 o 
   0 -16   3      196.99      215.52     35.14 o 
   1 -16   3       91.23       78.92     15.97 o 
   2 -16   3       55.85       48.09     20.51 o 
   3 -16   3       48.43       56.17     31.53 o 
   4 -16   3      257.62      354.18    130.49 o 
   5 -16   3      263.58      300.24     94.65 o 
   6 -16   3        7.09       21.86     26.80 o 
   7 -16   3      185.27      147.24     96.58 o 
  -4 -15   3       10.60       45.30     27.71 o 
  -3 -15   3       68.89       63.13     22.80 o 
  -2 -15   3        8.11      -11.30     16.69 o 
  -1 -15   3      106.10      106.10     26.32 o 
   0 -15   3       10.27       -2.44     12.36 o 
   1 -15   3      143.61      134.18     15.54 o 
   2 -15   3      149.97      173.97     23.43 o 
   3 -15   3        0.26        7.73     13.65 o 
   4 -15   3      129.37       69.24     50.72 o 
   5 -15   3       35.76       11.38     17.51 o 
   6 -15   3      371.70      373.93     41.86 o 
   7 -15   3       13.88       -6.94     23.10 o 
   8 -15   3       63.47       68.13     31.55 o 
   9 -15   3       40.40       70.40     45.50 o 
  -5 -14   3       20.36       23.59     26.83 o 
  -4 -14   3       95.35       52.19     28.97 o 
  -3 -14   3        7.42        3.69     14.48 o 
  -2 -14   3      104.62       74.43     17.68 o 
  -1 -14   3        5.62        1.36     11.78 o 
   0 -14   3      584.50      588.75     32.09 o 
   1 -14   3      243.33      225.18     19.67 o 
   2 -14   3        5.95        8.81      9.15 o 
   3 -14   3      286.43      347.57     28.05 o 
   4 -14   3        0.16       -7.53     11.79 o 
   5 -14   3      120.00       87.65     21.55 o 
   6 -14   3       10.85        5.54     15.50 o 
   7 -14   3      399.63      364.21     41.33 o 
   8 -14   3       35.23       54.84     22.76 o 
   9 -14   3       10.64        4.85     20.66 o 
  10 -14   3       35.64       27.90     39.92 o 
  -6 -13   3       13.93       -2.12     21.13 o 
  -5 -13   3      131.16       85.27     31.33 o 
  -4 -13   3      140.21      115.16     26.35 o 
  -3 -13   3       80.75       98.90     15.75 o 
  -2 -13   3      141.53      127.18     18.41 o 
  -1 -13   3      255.98      287.02     40.10 o 
   0 -13   3       97.75       82.85     14.44 o 
   1 -13   3      621.59      610.43     42.76 o 
   2 -13   3     1018.05     1072.13     36.23 o 
   3 -13   3       45.90       33.81     12.01 o 
   4 -13   3      104.88      137.01     20.66 o 
   5 -13   3       67.96       47.65     15.18 o 
   6 -13   3      526.87      488.97     41.07 o 
   7 -13   3        1.03        4.35     13.88 o 
   8 -13   3       87.50       40.99     18.30 o 
   9 -13   3      220.94      219.85     34.96 o 
  10 -13   3       14.34       27.90     27.92 o 
  -7 -12   3       58.52       51.77     28.89 o 
  -6 -12   3        7.44       -1.19     20.96 o 
  -5 -12   3       41.84       22.80     17.55 o 
  -4 -12   3      157.81      144.75     17.46 o 
  -3 -12   3      366.98      370.32     27.28 o 
  -2 -12   3      156.16      148.67     19.05 o 
  -1 -12   3      552.66      515.39     31.60 o 
   0 -12   3      121.10      116.32     15.01 o 
   1 -12   3      508.15      503.77     37.11 o 
   2 -12   3      303.44      261.14     19.75 o 
   3 -12   3      742.27      762.07     36.39 o 
   4 -12   3       86.59       69.06     12.97 o 
   5 -12   3      281.66      306.82     42.19 o 
   6 -12   3       31.52       14.18     12.58 o 
   7 -12   3      166.53      166.88     23.31 o 
   8 -12   3      389.56      378.21     39.38 o 
   9 -12   3        3.30       -3.90     15.32 o 
  10 -12   3      117.79      114.02     27.53 o 
  11 -12   3        0.75       -3.53     24.70 o 
  -8 -11   3       60.68        8.83     24.85 o 
  -7 -11   3      101.23       78.03     29.50 o 
  -6 -11   3       67.26       78.41     21.80 o 
  -5 -11   3      159.73      108.58     19.15 o 
  -4 -11   3      101.18       92.97     14.24 o 
  -3 -11   3      376.35      400.34     27.28 o 
  -2 -11   3     1379.83     1418.37     44.37 o 
  -1 -11   3       23.19        8.71      8.50 o 
   0 -11   3      451.38      493.51     24.52 o 
   1 -11   3       64.02       65.70     11.03 o 
   2 -11   3     1581.82     1672.65     39.34 o 
   3 -11   3        9.29        5.53      7.70 o 
   4 -11   3     2322.27     2289.72     46.48 o 
   5 -11   3      843.37      825.39     33.21 o 
   6 -11   3      569.81      582.03     33.86 o 
   7 -11   3      157.48      199.20     21.68 o 
   8 -11   3      206.95      227.86     24.92 o 
   9 -11   3      378.33      425.37     44.23 o 
  10 -11   3        6.72       15.26     16.57 o 
  11 -11   3       72.56       23.98     24.34 o 
  -9 -10   3       98.48       99.00     46.14 o 
  -8 -10   3      189.68      240.27     44.17 o 
  -7 -10   3       62.04       53.06     19.81 o 
  -6 -10   3      115.49       83.89     20.16 o 
  -5 -10   3      297.73      308.61     27.12 o 
  -4 -10   3      392.45      390.96     23.06 o 
  -3 -10   3     1251.55     1364.49     42.26 o 
  -2 -10   3        1.20        0.15      7.25 o 
  -1 -10   3     2086.66     2130.60     47.08 o 
   0 -10   3      569.35      603.39     26.34 o 
   1 -10   3      117.37      142.33     11.08 o 
   2 -10   3        0.34       -2.82      4.46 o 
   3 -10   3     1813.32     1819.04     41.55 o 
   4 -10   3     3796.28     3704.56     58.73 o 
   5 -10   3     2147.65     2140.08     54.46 o 
   6 -10   3     1645.91     1768.45     44.14 o 
   7 -10   3       63.02       69.75     12.46 o 
   8 -10   3      463.58      440.90     30.88 o 
   9 -10   3        0.45       -6.61     10.75 o 
  10 -10   3      278.02      293.89     29.35 o 
  11 -10   3       30.33       12.92     16.54 o 
 -10  -9   3       94.28       41.44     25.49 o 
  -9  -9   3       96.22       90.23     32.15 o 
  -8  -9   3       11.21       21.54     17.03 o 
  -7  -9   3      270.43      248.27     30.21 o 
  -6  -9   3     1098.33     1085.18     44.77 o 
  -5  -9   3        3.94       12.01      7.41 o 
  -4  -9   3      866.68      823.48     29.42 o 
  -3  -9   3      301.96      337.98     22.16 o 
  -2  -9   3     1830.51     1891.88     42.00 o 
  -1  -9   3      194.34      179.94     13.35 o 
   0  -9   3     1636.38     1710.87     39.65 o 
   1  -9   3      604.85      599.33     28.75 o 
   2  -9   3      217.36      260.99     10.80 o 
   3  -9   3     1026.09     1088.15     29.65 o 
   4  -9   3     2733.80     2744.14     46.12 o 
   5  -9   3     2340.18     2414.71     44.13 o 
   6  -9   3      392.79      374.28     20.62 o 
   7  -9   3      617.76      644.33     26.68 o 
   8  -9   3      393.03      360.61     26.85 o 
   9  -9   3       23.69       33.86     16.23 o 
  10  -9   3       45.10       31.34     15.53 o 
  11  -9   3      173.17      143.30     23.72 o 
  12  -9   3       23.63       28.24     20.16 o 
 -10  -8   3        8.76       21.26     20.92 o 
  -9  -8   3      166.42      170.08     37.72 o 
  -8  -8   3       74.84      103.26     28.39 o 
  -7  -8   3      320.83      367.09     50.07 o 
  -6  -8   3       57.14       50.15     13.28 o 
  -5  -8   3     1916.60     1890.74     41.46 o 
  -4  -8   3     1467.63     1483.41     31.88 o 
  -3  -8   3      898.59      898.67     27.87 o 
  -2  -8   3      563.07      565.23     21.99 o 
  -1  -8   3      933.86      922.11     41.85 o 
   0  -8   3      518.50      491.85     15.83 o 
   1  -8   3     1139.16     1094.99     21.54 o 
   2  -8   3     2293.01     2358.68     42.54 o 
   3  -8   3      165.11      172.39     11.71 o 
   4  -8   3     1758.65     1864.99     33.77 o 
   5  -8   3        1.34       -4.84      4.84 o 
   6  -8   3     1934.12     1977.92     40.84 o 
   7  -8   3       86.13       75.76     10.59 o 
   8  -8   3      121.54      111.95     19.95 o 
   9  -8   3      142.69      153.49     19.33 o 
  10  -8   3      134.44      125.37     26.33 o 
  11  -8   3       68.07       62.04     19.62 o 
  12  -8   3       20.69       21.93     16.28 o 
 -11  -7   3        0.31       -4.20     23.72 o 
 -10  -7   3      172.44      181.10     26.74 o 
  -9  -7   3       21.62        6.69     15.59 o 
  -8  -7   3      404.04      430.49     35.75 o 
  -7  -7   3       25.48       28.80     13.65 o 
  -6  -7   3     1594.39     1634.66     48.76 o 
  -5  -7   3      538.72      547.53     17.01 o 
  -4  -7   3      360.99      375.45     26.23 o 
  -3  -7   3      375.54      347.20     15.27 o 
  -2  -7   3      757.67      746.73     20.04 o 
  -1  -7   3       96.68      100.39      9.78 o 
   0  -7   3     1482.83     1427.62     34.90 o 
   1  -7   3     3653.13     3506.04     40.86 o 
   2  -7   3      517.65      557.99     21.42 o 
   3  -7   3     4793.39     4823.90     58.47 o 
   4  -7   3      149.26      141.69      9.64 o 
   5  -7   3     1614.61     1611.61     29.44 o 
   6  -7   3      392.83      379.88     18.59 o 
   7  -7   3      495.64      486.11     25.16 o 
   8  -7   3       72.44       85.30     16.92 o 
   9  -7   3      117.32      109.15     38.17 o 
  10  -7   3      180.34      169.88     25.90 o 
  11  -7   3      131.60      150.96     21.39 o 
  12  -7   3      185.27      164.60     26.76 o 
 -11  -6   3       38.81       31.12     24.59 o 
 -10  -6   3       58.48       44.52     16.57 o 
  -9  -6   3      599.49      632.04     38.31 o 
  -8  -6   3       87.09       50.35     22.63 o 
  -7  -6   3      958.12      999.89     40.84 o 
  -6  -6   3        3.85       -2.84      6.80 o 
  -5  -6   3      110.10      107.22      8.28 o 
  -4  -6   3     2559.33     2529.61     39.43 o 
  -3  -6   3      631.18      631.83     18.29 o 
  -2  -6   3      328.99      289.24     10.93 o 
  -1  -6   3     2732.06     2857.37     34.46 o 
   0  -6   3     1681.08     1643.67     34.85 o 
   1  -6   3      309.32      295.11     11.52 o 
   2  -6   3    12579.43    12969.02    112.20 o 
   3  -6   3     1137.43     1123.82     17.99 o 
   4  -6   3      405.90      442.23     18.94 o 
   5  -6   3       58.51       64.80      8.35 o 
   6  -6   3     1363.72     1305.88     42.98 o 
   7  -6   3      207.56      201.98     27.26 o 
   8  -6   3      137.77       91.15     17.86 o 
   9  -6   3      431.28      521.22     52.44 o 
  10  -6   3       12.66       14.68     15.23 o 
  11  -6   3       96.65       86.10     19.03 o 
  12  -6   3        0.29       11.07     22.22 o 
 -12  -5   3       22.84        3.17     27.69 o 
 -11  -5   3       81.44       93.76     30.63 o 
 -10  -5   3      400.01      445.38     34.23 o 
  -9  -5   3        0.64        3.08     10.50 o 
  -8  -5   3      875.60      959.13     38.81 o 
  -7  -5   3      173.94      182.73     16.34 o 
  -6  -5   3      191.35      175.19     14.84 o 
  -5  -5   3     1339.81     1355.90     29.21 o 
  -4  -5   3      876.19      863.55     20.02 o 
  -3  -5   3     5096.86     5101.38     55.28 o 
  -2  -5   3     2146.38     2117.68     27.57 o 
  -1  -5   3     2852.44     2800.96     31.87 o 
   0  -5   3       46.13       43.59      4.82 o 
   1  -5   3     8520.38     8593.92     81.82 o 
   2  -5   3      995.56     1060.70     18.85 o 
   3  -5   3     1360.78     1342.36     28.54 o 
   4  -5   3     2652.71     2743.82     56.64 o 
   5  -5   3      737.48      724.57     23.79 o 
   6  -5   3        2.95        0.80      6.72 o 
   7  -5   3      627.33      588.48     30.23 o 
   8  -5   3     1450.36     1474.24     50.65 o 
   9  -5   3       40.44       25.69     13.27 o 
  10  -5   3      325.48      353.20     25.13 o 
  11  -5   3        0.01       -2.97     12.04 o 
  12  -5   3       74.75       66.09     23.28 o 
 -12  -4   3       35.59        8.31     24.30 o 
 -11  -4   3      142.62       75.44     52.58 o 
 -10  -4   3        4.20       -3.26     11.69 o 
  -9  -4   3     1277.12     1390.89     42.94 o 
  -8  -4   3      577.18      618.95     28.07 o 
  -7  -4   3       18.00        9.37      7.43 o 
  -6  -4   3      509.72      501.29     21.18 o 
  -5  -4   3      171.33      188.82     11.19 o 
  -4  -4   3      492.48      485.95     16.41 o 
  -3  -4   3     2281.26     2277.70     30.18 o 
  -2  -4   3     8283.96     8226.09     70.49 o 
  -1  -4   3      343.87      329.25      7.87 o 
   0  -4   3     1197.72     1114.98     13.84 o 
   1  -4   3        0.79       -0.06      1.54 o 
   2  -4   3     2669.37     2760.59     37.03 o 
   3  -4   3     2077.22     2108.05     38.49 o 
   4  -4   3       69.21       68.99      6.77 o 
   5  -4   3     1602.71     1685.96     41.56 o 
   6  -4   3      127.56       93.21     12.48 o 
   7  -4   3     1106.22     1127.44     39.75 o 
   8  -4   3       60.25       38.64     18.21 o 
   9  -4   3     1080.67     1039.72     40.52 o 
  10  -4   3       53.78       49.48     13.34 o 
  11  -4   3       98.13       78.81     18.09 o 
  12  -4   3        2.40        1.14     17.82 o 
 -12  -3   3      179.49      163.74     36.16 o 
 -11  -3   3      136.03      153.96     34.16 o 
 -10  -3   3      143.35      129.62     22.12 o 
  -9  -3   3      237.15      249.98     20.08 o 
  -8  -3   3     4015.09     3915.57     68.62 o 
  -7  -3   3      227.64      237.81     20.78 o 
  -6  -3   3       74.35       79.05      9.70 o 
  -5  -3   3     2050.68     1990.27     34.39 o 
  -4  -3   3      160.39      151.10      8.23 o 
  -3  -3   3     3198.40     3022.42     32.83 o 
  -2  -3   3      103.27       96.03      5.51 o 
  -1  -3   3     6612.98     6424.71     50.65 o 
   0  -3   3     5476.61     5392.26     44.94 o 
   1  -3   3      988.28      913.84     13.19 o 
   2  -3   3       89.45      119.70      6.05 o 
   3  -3   3     3879.94     3797.89    109.67 o 
   4  -3   3     4548.78     4300.71    152.39 o 
   5  -3   3     1221.47     1190.90     26.78 o 
   6  -3   3     1528.52     1495.30     46.65 o 
   7  -3   3      133.99      133.27     18.08 o 
   8  -3   3      539.66      592.01     41.90 o 
   9  -3   3      103.38      130.26     16.50 o 
  10  -3   3      145.48      187.62     21.34 o 
  11  -3   3       64.93       49.64     24.22 o 
  12  -3   3       79.45       57.31     21.81 o 
 -13  -2   3      206.51      291.70     47.49 o 
 -12  -2   3      112.20      108.02     31.15 o 
 -11  -2   3      161.23      158.94     37.35 o 
 -10  -2   3     1157.29     1239.15     44.27 o 
  -9  -2   3      604.29      615.19     27.85 o 
  -8  -2   3       24.39       31.66      8.12 o 
  -7  -2   3      748.39      720.44     23.31 o 
  -6  -2   3     4290.73     4486.06     64.39 o 
  -5  -2   3      279.68      313.37     18.65 o 
  -4  -2   3     8592.24     8439.96     77.82 o 
  -3  -2   3     1894.43     1949.79     23.61 o 
  -2  -2   3     7878.63     7505.78     66.31 o 
  -1  -2   3     1203.66     1237.66     14.78 o 
   0  -2   3      819.04      916.67     11.78 o 
   1  -2   3    12450.72    12108.62    116.27 o 
   2  -2   3     3166.58     3132.28    107.74 o 
   3  -2   3     2392.58     2548.49    102.59 o 
   4  -2   3     1450.54     1470.20     81.56 o 
   5  -2   3     2061.95     2015.98     37.88 o 
   6  -2   3      415.16      395.53     24.34 o 
   7  -2   3      580.64      581.38     58.22 o 
   8  -2   3      219.60      184.98     16.57 o 
   9  -2   3      316.26      286.30     22.07 o 
  10  -2   3      122.74      104.51     17.81 o 
  11  -2   3       30.21       28.13     16.04 o 
  12  -2   3       58.87       69.28     50.22 o 
 -13  -1   3       36.29       27.90     34.77 o 
 -12  -1   3       80.96       60.76     26.55 o 
 -11  -1   3      432.48      432.45     46.32 o 
 -10  -1   3        5.48        5.31     10.42 o 
  -9  -1   3      326.48      359.48     23.70 o 
  -8  -1   3      264.38      250.93     15.69 o 
  -7  -1   3     3184.83     3206.37     49.40 o 
  -6  -1   3       88.52       94.81      9.50 o 
  -5  -1   3     8634.39     8851.03     83.10 o 
  -4  -1   3     5890.78     5915.15     53.94 o 
  -3  -1   3     2482.33     2437.58     26.98 o 
  -2  -1   3     2011.71     1958.74     26.83 o 
  -1  -1   3     3667.13     3649.79     29.98 o 
   0  -1   3      224.64      208.31      6.62 o 
   1  -1   3      397.46      352.24     17.46 o 
   2  -1   3     1310.77     1433.71     67.82 o 
   3  -1   3     2461.39     2429.16    101.30 o 
   4  -1   3     2288.33     2231.60     39.08 o 
   5  -1   3      449.67      417.99     24.47 o 
   6  -1   3      824.52      807.69     24.84 o 
   7  -1   3      320.88      304.55     18.69 o 
   8  -1   3       66.72       92.88     21.41 o 
   9  -1   3        0.59        8.54      9.88 o 
  10  -1   3       73.57       37.44     16.47 o 
  11  -1   3      312.68      323.10     39.53 o 
  12  -1   3        5.93       30.33     24.11 o 
 -13   0   3        5.21      -18.46     27.90 o 
 -12   0   3      140.97      132.37     31.86 o 
 -11   0   3        1.94       14.63     14.66 o 
 -10   0   3      865.61      917.20     37.30 o 
  -9   0   3        1.10        0.60      8.27 o 
  -8   0   3      915.28      944.84     28.35 o 
  -7   0   3        6.87        5.80      5.42 o 
  -6   0   3     5082.44     5119.75     62.94 o 
  -5   0   3     4326.95     4188.43     42.03 o 
  -4   0   3     4711.24     4900.58     43.64 o 
  -3   0   3     4589.13     4434.09     39.95 o 
  -2   0   3     1239.27     1207.91     16.03 o 
  -1   0   3     1382.55     1292.01     11.35 o 
   0   0   3      817.70      845.07     10.47 o 
   1   0   3     5732.68     5673.83     66.53 o 
   2   0   3      122.92      134.27      8.09 o 
   3   0   3     4421.89     4424.81     95.29 o 
   4   0   3       89.09      108.05      7.97 o 
   5   0   3     4283.02     4370.89     72.36 o 
   6   0   3       78.90       93.10     11.83 o 
   7   0   3      386.34      420.40     22.69 o 
   8   0   3      115.31      128.12     18.87 o 
   9   0   3       81.54       68.85     15.97 o 
  10   0   3      252.76      226.00     36.68 o 
  11   0   3       11.01       13.09     15.79 o 
 -13   1   3        7.11       14.59     28.33 o 
 -12   1   3        0.49       13.74     26.18 o 
 -11   1   3      472.68      475.32     30.67 o 
 -10   1   3       19.31       20.18     10.82 o 
  -9   1   3     1168.00     1172.09     37.71 o 
  -8   1   3      363.90      378.97     19.17 o 
  -7   1   3     1585.86     1601.38     43.11 o 
  -6   1   3     1012.47     1005.90     26.07 o 
  -5   1   3     1168.57     1158.75     18.01 o 
  -4   1   3     8053.49     8083.99     69.03 o 
  -3   1   3      481.49      485.65      9.76 o 
  -2   1   3      678.96      677.62     12.23 o 
  -1   1   3      157.18      165.89      5.15 o 
   0   1   3     9829.08     9519.74     76.29 o 
   1   1   3      823.47      795.94     19.78 o 
   2   1   3     8098.03     7956.37    131.46 o 
   3   1   3     1231.61     1228.47     29.57 o 
   4   1   3      957.15      972.63     27.98 o 
   5   1   3      707.23      734.36     26.31 o 
   6   1   3     1356.83     1347.12     50.41 o 
   7   1   3     1026.55     1022.06     36.97 o 
   8   1   3      279.53      271.04     39.91 o 
   9   1   3      296.67      311.94     26.66 o 
  10   1   3        2.84        6.23     13.98 o 
  11   1   3      174.61      125.06     24.37 o 
 -13   2   3        0.00       13.37     22.13 o 
 -12   2   3       35.61       31.18     26.18 o 
 -11   2   3      164.51      142.49     19.87 o 
 -10   2   3     1388.21     1351.72     49.50 o 
  -9   2   3      452.32      494.28     26.25 o 
  -8   2   3     1277.94     1333.34     33.58 o 
  -7   2   3     1099.98     1039.06     27.50 o 
  -6   2   3      422.37      453.47     16.47 o 
  -5   2   3     3797.27     3879.88     44.54 o 
  -4   2   3     1485.62     1425.35     25.92 o 
  -3   2   3     7497.11     7393.52     65.29 o 
  -2   2   3      421.10      437.38      8.82 o 
  -1   2   3     4384.55     4243.98     33.70 o 
   0   2   3      969.11     1025.06     14.71 o 
   1   2   3     6146.08     5882.60     64.59 o 
   2   2   3     2354.54     2313.40     30.75 o 
   3   2   3        2.49        8.35      6.57 o 
   4   2   3      230.58      235.63     16.52 o 
   5   2   3      334.73      329.29     19.19 o 
   6   2   3     1050.17     1049.29     37.50 o 
   7   2   3      810.75      843.11     35.99 o 
   8   2   3      608.24      641.48     60.04 o 
   9   2   3      158.07      142.39     21.69 o 
  10   2   3       96.25       62.45     19.99 o 
  11   2   3       28.06       26.63     19.81 o 
 -13   3   3      159.92      166.66     74.91 o 
 -12   3   3        5.07      -12.26     17.84 o 
 -11   3   3      273.78      261.62     29.13 o 
 -10   3   3       29.53       34.02     11.47 o 
  -9   3   3     1153.63     1210.48     36.41 o 
  -8   3   3     2024.21     2055.46     40.28 o 
  -7   3   3       23.56       26.54      7.72 o 
  -6   3   3     1697.31     1752.43     37.12 o 
  -5   3   3        0.90        1.75      3.57 o 
  -4   3   3     2557.89     2495.28     33.89 o 
  -3   3   3        0.27        5.20      2.87 o 
  -2   3   3     4657.28     4501.23     40.40 o 
  -1   3   3     2073.36     2075.78     23.75 o 
   0   3   3     1695.06     1688.89     23.75 o 
   1   3   3     1440.88     1431.93     24.60 o 
   2   3   3     1673.79     1673.10     32.70 o 
   3   3   3     2013.71     1995.44     36.41 o 
   4   3   3        1.74       -2.51      5.17 o 
   5   3   3      261.28      303.31     18.78 o 
   6   3   3      570.30      548.32     49.82 o 
   7   3   3      632.58      752.04     63.24 o 
   8   3   3       19.88       16.46     13.90 o 
   9   3   3      373.75      355.71     31.84 o 
  10   3   3      154.28      140.28     24.92 o 
 -13   4   3       25.55       -2.98     22.54 o 
 -12   4   3      255.12      234.16     39.65 o 
 -11   4   3      211.01      195.58     39.60 o 
 -10   4   3      249.55      256.13     23.85 o 
  -9   4   3      697.36      723.22     33.88 o 
  -8   4   3      380.18      406.31     22.26 o 
  -7   4   3     1272.26     1283.65     33.86 o 
  -6   4   3      108.34      102.22      9.80 o 
  -5   4   3      545.45      527.83     15.59 o 
  -4   4   3        8.26        0.89      3.31 o 
  -3   4   3     4751.01     4421.16     54.73 o 
  -2   4   3      884.87      818.62     23.21 o 
  -1   4   3     1519.33     1488.44     20.48 o 
   0   4   3     1131.64     1079.31     18.26 o 
   1   4   3       20.41        8.94      5.72 o 
   2   4   3       84.88       79.55     14.38 o 
   3   4   3      565.24      574.67     20.19 o 
   4   4   3     1436.60     1548.33     60.20 o 
   5   4   3        5.46        0.27      7.55 o 
   6   4   3     1069.69     1119.60     44.96 o 
   7   4   3       38.12       48.62     15.50 o 
   8   4   3      353.32      409.91     41.37 o 
   9   4   3      115.51      104.47     27.96 o 
  10   4   3       21.49       16.66     25.72 o 
 -13   5   3      147.01      159.07     37.95 o 
 -12   5   3      311.71      285.50     44.10 o 
 -11   5   3       66.35       47.21     22.16 o 
 -10   5   3      449.77      452.81     31.07 o 
  -9   5   3      350.81      337.38     32.28 o 
  -8   5   3      194.34      192.66     15.67 o 
  -7   5   3        8.58        7.39      7.47 o 
  -6   5   3     2672.55     2719.01     38.43 o 
  -5   5   3      176.29      201.39     12.24 o 
  -4   5   3     3410.82     3336.33     42.08 o 
  -3   5   3      950.86      929.57     25.99 o 
  -2   5   3     2318.56     2306.03     29.39 o 
  -1   5   3     1655.07     1554.05     23.28 o 
   0   5   3      100.00      110.31      8.17 o 
   1   5   3      278.21      276.96     22.14 o 
   2   5   3     1261.46     1270.14     45.24 o 
   3   5   3      837.85      872.51     26.71 o 
   4   5   3        2.16        6.65      8.80 o 
   5   5   3     1929.44     1824.92     48.45 o 
   6   5   3       78.26       76.28     16.63 o 
   7   5   3      128.13      132.70     25.58 o 
   8   5   3      115.35      113.26     22.55 o 
   9   5   3       82.21       86.28     38.85 o 
 -13   6   3       77.57       89.56     76.84 o 
 -12   6   3       29.72       41.72     25.03 o 
 -11   6   3      475.84      430.27     39.46 o 
 -10   6   3       27.93       26.89     15.23 o 
  -9   6   3      287.91      287.99     42.71 o 
  -8   6   3      146.10      133.80     15.83 o 
  -7   6   3     1918.70     1972.92     42.62 o 
  -6   6   3      432.24      431.06     16.67 o 
  -5   6   3     2132.13     2154.09     33.89 o 
  -4   6   3     1493.01     1474.24     32.67 o 
  -3   6   3       35.47       31.43      5.35 o 
  -2   6   3     2648.80     2717.47     39.72 o 
  -1   6   3      324.35      337.62     13.22 o 
   0   6   3     1952.42     1894.71     30.32 o 
   1   6   3      222.80      278.20     17.35 o 
   2   6   3      805.36      819.06     30.91 o 
   3   6   3       87.03       93.87     11.92 o 
   4   6   3     2374.79     2504.83     65.31 o 
   5   6   3      286.14      284.24     25.81 o 
   6   6   3      176.88      207.28     26.71 o 
   7   6   3      213.86      201.98     36.46 o 
   8   6   3       25.82        5.36     20.64 o 
   9   6   3        2.08      -13.80     22.30 o 
 -13   7   3        2.12       38.55     28.05 o 
 -12   7   3      105.71      103.48     23.15 o 
 -11   7   3       10.64        7.07     14.58 o 
 -10   7   3      194.98      173.42     23.18 o 
  -9   7   3       31.24       28.37     12.43 o 
  -8   7   3      519.65      598.05     29.62 o 
  -7   7   3        4.00        6.11      7.84 o 
  -6   7   3     1768.23     1760.26     37.58 o 
  -5   7   3     2002.36     2020.51     38.13 o 
  -4   7   3       16.26        9.93      6.74 o 
  -3   7   3     2610.42     2648.16     39.87 o 
  -2   7   3        1.03       -2.72      4.74 o 
  -1   7   3      457.32      455.32     16.87 o 
   0   7   3       10.33        9.44      5.29 o 
   1   7   3     1053.13     1133.43     32.97 o 
   2   7   3       19.78       14.96      8.75 o 
   3   7   3     1522.50     1547.35     46.26 o 
   4   7   3      325.38      331.99     25.74 o 
   5   7   3      328.23      323.89     36.67 o 
   6   7   3      364.85      399.20     47.70 o 
   7   7   3        5.53      -15.35     17.46 o 
   8   7   3       24.40        7.35     24.26 o 
 -13   8   3       90.21      136.07     56.23 o 
 -12   8   3        2.80       -2.91     17.54 o 
 -11   8   3      143.11      152.58     26.28 o 
 -10   8   3        7.46       17.65     14.23 o 
  -9   8   3      186.28      156.06     21.64 o 
  -8   8   3       41.16       35.04     12.06 o 
  -7   8   3      815.36      877.36     34.97 o 
  -6   8   3      887.76      894.34     33.05 o 
  -5   8   3      149.02      148.34     13.96 o 
  -4   8   3     1000.11     1025.46     32.68 o 
  -3   8   3       22.64       11.38      6.10 o 
  -2   8   3      568.99      595.97     22.25 o 
  -1   8   3      188.27      202.71     14.95 o 
   0   8   3     2238.05     2420.78     44.59 o 
   1   8   3      958.77      915.91     36.49 o 
   2   8   3      325.29      310.87     24.60 o 
   3   8   3      353.03      363.16     31.82 o 
   4   8   3      159.52      134.89     22.78 o 
   5   8   3      188.73      138.37     29.68 o 
   6   8   3       45.99       25.37     41.42 o 
   7   8   3      270.38      287.28     47.98 o 
 -12   9   3       78.52       59.09     25.94 o 
 -11   9   3        0.66       22.23     17.97 o 
 -10   9   3      366.85      372.23     34.36 o 
  -9   9   3      310.12      308.95     35.07 o 
  -8   9   3      105.72       97.08     18.09 o 
  -7   9   3      343.11      384.92     26.57 o 
  -6   9   3      620.99      584.62     24.39 o 
  -5   9   3      806.36      783.08     52.12 o 
  -4   9   3       73.85       33.02     11.76 o 
  -3   9   3      769.47      793.11     26.80 o 
  -2   9   3      103.53      118.40     13.04 o 
  -1   9   3       84.66       68.50     10.86 o 
   0   9   3        0.90       -2.51      7.51 o 
   1   9   3      613.42      681.42     34.23 o 
   2   9   3     1746.78     1726.34     60.99 o 
   3   9   3       10.54       12.50     14.32 o 
   4   9   3      321.86      312.39     66.53 o 
   5   9   3        1.70       -3.03     19.06 o 
   6   9   3       98.92       95.01     26.00 o 
 -12  10   3        7.21       56.66     43.35 o 
 -11  10   3      107.63       90.85     27.72 o 
 -10  10   3       61.94       51.35     19.72 o 
  -9  10   3      169.01      183.16     25.64 o 
  -8  10   3      685.90      655.42     40.56 o 
  -7  10   3        0.13        4.82     10.80 o 
  -6  10   3       71.78       53.24     15.11 o 
  -5  10   3       17.41       10.81      8.87 o 
  -4  10   3     1060.19     1066.80     37.60 o 
  -3  10   3        4.70        3.37      7.55 o 
  -2  10   3      604.52      620.18     25.84 o 
  -1  10   3      268.32      277.13     20.89 o 
   0  10   3       49.67       70.75     12.77 o 
   1  10   3      149.23      131.15     19.77 o 
   2  10   3        2.31        2.19     13.33 o 
   3  10   3       58.83       64.45     20.69 o 
   4  10   3        2.56        7.74     20.51 o 
   5  10   3       36.54       32.62     33.48 o 
   6  10   3       44.13       56.46     33.72 o 
 -11  11   3       44.16       47.13     26.66 o 
 -10  11   3      114.56       78.64     26.64 o 
  -9  11   3      339.20      324.88     40.45 o 
  -8  11   3       10.08       10.08     15.31 o 
  -7  11   3      183.09      171.06     29.06 o 
  -6  11   3       24.45       20.42     10.94 o 
  -5  11   3       87.22      103.53     15.58 o 
  -4  11   3        0.50       -1.22      9.42 o 
  -3  11   3     1103.45     1188.13     42.88 o 
  -2  11   3      504.88      560.54     43.68 o 
  -1  11   3      261.73      268.23     22.37 o 
   0  11   3       88.97       59.80     16.26 o 
   1  11   3       30.96       15.42     16.45 o 
   2  11   3       50.94       53.65     19.94 o 
   3  11   3       10.61       22.39     24.26 o 
   4  11   3       32.46       34.34     35.63 o 
 -10  12   3       66.22       87.17     31.15 o 
  -9  12   3       18.08      -13.86     22.03 o 
  -8  12   3      510.88      547.51     63.13 o 
  -7  12   3        0.84        4.21     23.35 o 
  -6  12   3      173.87      192.37     20.35 o 
  -5  12   3       82.61       63.79     14.89 o 
  -4  12   3      347.28      391.85     28.41 o 
  -3  12   3       83.08       60.02     14.84 o 
  -2  12   3      309.71      307.97     26.50 o 
  -1  12   3      335.73      344.03     26.13 o 
   0  12   3        2.73        8.56     20.71 o 
   1  12   3       63.28       22.32     32.62 o 
   2  12   3        5.74       -3.43     27.90 o 
   3  12   3      121.95      113.32     45.93 o 
  -9  13   3      186.88      218.87     48.02 o 
  -8  13   3        0.92        7.25     26.08 o 
  -7  13   3      312.45      241.99     47.79 o 
  -6  13   3      168.46      141.20     28.89 o 
  -5  13   3      254.52      302.99     38.12 o 
  -4  13   3      153.22      160.24     24.61 o 
  -3  13   3       77.46       82.50     20.38 o 
  -2  13   3      539.75      542.31     39.13 o 
  -1  13   3        5.20        4.36     23.82 o 
   0  13   3       65.82      100.45     46.79 o 
   1  13   3        0.11       -5.15     31.34 o 
   2  13   3       92.39       35.63     39.49 o 
  -8  14   3      176.37      190.59     66.96 o 
  -7  14   3       88.82       79.33     36.53 o 
  -6  14   3      106.68       99.02     28.79 o 
  -5  14   3      364.56      290.61     52.61 o 
  -4  14   3       58.57       20.78     22.85 o 
  -3  14   3      257.32      217.78     36.20 o 
  -2  14   3       38.07       25.64     24.29 o 
  -1  14   3      217.73      184.15     58.81 o 
   0  14   3       14.74        9.87     36.49 o 
  -1 -17   4      138.46      118.53     30.89 o 
   0 -17   4       24.23       34.79     24.69 o 
   1 -17   4       78.26       59.48     22.42 o 
   2 -17   4        5.58       -3.72     20.74 o 
   3 -17   4      118.77      146.38     32.95 o 
   4 -17   4      131.78      176.50     43.46 o 
   5 -17   4       38.92       49.00     30.09 o 
   6 -17   4      101.99      196.17     64.39 o 
  -3 -16   4       14.06        8.69     20.80 o 
  -2 -16   4       86.62       75.10     23.26 o 
  -1 -16   4       14.80       22.78     20.90 o 
   0 -16   4      298.61      320.88     44.49 o 
   1 -16   4      256.93      259.10     31.24 o 
   2 -16   4       36.66       64.31     23.97 o 
   3 -16   4      150.68      156.37     31.88 o 
   4 -16   4       30.81       37.84     22.79 o 
   5 -16   4      208.31      200.30     42.38 o 
   6 -16   4        9.14        1.31     24.42 o 
   7 -16   4      233.08      230.35     98.94 o 
   8 -16   4        7.28       -3.86     37.35 o 
  -5 -15   4       68.83       87.72     35.79 o 
  -4 -15   4       71.59       72.09     31.76 o 
  -3 -15   4       25.42       33.69     18.18 o 
  -2 -15   4        4.30       -7.66     16.47 o 
  -1 -15   4      289.61      224.11     31.13 o 
   0 -15   4      292.59      275.60     26.21 o 
   1 -15   4      110.19       98.35     14.09 o 
   2 -15   4      380.26      404.81     34.69 o 
   3 -15   4       25.64       11.67     14.59 o 
   4 -15   4       39.69       46.33     17.85 o 
   5 -15   4        1.83        0.11     14.57 o 
   6 -15   4      270.80      213.74     33.09 o 
   7 -15   4       29.61        9.23     21.57 o 
   8 -15   4       44.72       87.51     34.01 o 
   9 -15   4       61.73       34.77     37.77 o 
  -6 -14   4      183.75      134.32     39.62 o 
  -5 -14   4       16.46       16.66     24.00 o 
  -4 -14   4      170.74      136.95     33.48 o 
  -3 -14   4      144.60      118.16     26.43 o 
  -2 -14   4       51.68       53.96     15.32 o 
  -1 -14   4      111.37       89.87     20.76 o 
   0 -14   4      290.15      325.96     24.32 o 
   1 -14   4      643.98      690.04     27.42 o 
   2 -14   4        0.08       12.90     12.46 o 
   3 -14   4      265.71      206.73     33.33 o 
   4 -14   4        0.13       -0.17     11.70 o 
   5 -14   4      103.06      105.09     19.96 o 
   6 -14   4       30.05       23.97     33.61 o 
   7 -14   4      345.75      311.80     36.95 o 
   8 -14   4      103.55       96.07     28.44 o 
   9 -14   4        3.92        3.15     23.71 o 
  -7 -13   4      149.69      126.39     38.65 o 
  -6 -13   4        8.59       21.19     23.35 o 
  -5 -13   4      188.42      203.23     42.64 o 
  -4 -13   4      276.45      250.83     23.61 o 
  -3 -13   4      239.61      247.62     30.11 o 
  -2 -13   4      727.46      696.12     38.72 o 
  -1 -13   4        5.63        0.98      8.90 o 
   0 -13   4      514.86      548.03     28.29 o 
   1 -13   4       12.46        7.32      7.62 o 
   2 -13   4      824.50      890.14     30.30 o 
   3 -13   4      141.50      116.27     22.85 o 
   4 -13   4      151.95      126.87     28.89 o 
   5 -13   4      116.05       87.69     17.86 o 
   6 -13   4      972.42      939.40     51.24 o 
   7 -13   4      107.05      111.10     21.02 o 
   8 -13   4       25.96       11.12     17.52 o 
   9 -13   4      282.20      194.64     33.28 o 
  10 -13   4       12.82        0.23     22.61 o 
  -8 -12   4       70.16       96.64     43.78 o 
  -7 -12   4       67.36      100.01     35.63 o 
  -6 -12   4       56.93        5.47     20.32 o 
  -5 -12   4      196.14      157.45     23.32 o 
  -4 -12   4      294.72      236.05     21.21 o 
  -3 -12   4     1143.87     1153.72     43.15 o 
  -2 -12   4      348.25      350.30     25.78 o 
  -1 -12   4      946.59     1012.84     38.23 o 
   0 -12   4      135.34      103.18     13.54 o 
   1 -12   4      146.65      135.06     14.21 o 
   2 -12   4        2.90        0.54      6.48 o 
   3 -12   4      892.32      893.06     37.67 o 
   4 -12   4      649.76      666.68     40.04 o 
   5 -12   4      418.95      366.98     25.02 o 
   6 -12   4       38.49       39.17     13.57 o 
   7 -12   4       90.40      101.70     19.45 o 
   8 -12   4      425.41      469.93     47.86 o 
   9 -12   4        4.34        0.68     13.93 o 
  10 -12   4       76.32       69.09     25.28 o 
  11 -12   4       37.91        6.99     22.71 o 
  -9 -11   4       20.26       11.22     25.81 o 
  -8 -11   4      121.24       83.70     31.54 o 
  -7 -11   4       61.72       59.15     21.62 o 
  -6 -11   4      192.71      157.72     35.96 o 
  -5 -11   4       32.00       33.43     11.77 o 
  -4 -11   4      598.19      572.98     31.08 o 
  -3 -11   4       27.74       14.74      9.36 o 
  -2 -11   4     1941.10     1967.07     52.03 o 
  -1 -11   4      816.80      784.09     30.09 o 
   0 -11   4      113.39      121.05     13.51 o 
   1 -11   4        1.48       -0.16      6.37 o 
   2 -11   4      483.62      448.97     16.82 o 
   3 -11   4      249.71      218.66     17.64 o 
   4 -11   4      884.92      956.65     45.66 o 
   5 -11   4     1807.55     1882.91     42.69 o 
   6 -11   4       78.80       48.99     15.49 o 
   7 -11   4      567.80      606.49     77.94 o 
   8 -11   4      109.28       94.79     17.48 o 
   9 -11   4      312.19      264.06     26.83 o 
  10 -11   4       40.81       24.70     16.25 o 
  11 -11   4       70.84       52.02     46.46 o 
  -9 -10   4       12.57      -11.75     21.20 o 
  -8 -10   4      152.17      162.03     28.75 o 
  -7 -10   4      387.38      440.06     39.93 o 
  -6 -10   4        4.37       -2.52     10.43 o 
  -5 -10   4      999.89     1087.47     36.23 o 
  -4 -10   4       77.07       54.13     12.08 o 
  -3 -10   4      418.83      422.72     25.62 o 
  -2 -10   4      288.38      304.85     21.97 o 
  -1 -10   4     1160.12     1118.70     37.57 o 
   0 -10   4      638.17      626.38     19.84 o 
   1 -10   4        6.19        3.02      4.64 o 
   2 -10   4       84.18       84.60     11.32 o 
   3 -10   4      290.21      285.26     31.79 o 
   4 -10   4     3045.72     3066.44     50.98 o 
   5 -10   4       62.01       56.70     10.78 o 
   6 -10   4     2283.57     2333.15     49.73 o 
   7 -10   4      249.14      261.84     23.61 o 
   8 -10   4      625.75      552.87     32.81 o 
   9 -10   4       77.32       48.44     16.01 o 
  10 -10   4      189.28      193.17     25.03 o 
  11 -10   4      145.82      157.87     27.41 o 
 -10  -9   4       41.37       26.59     22.40 o 
  -9  -9   4       56.27        7.71     17.86 o 
  -8  -9   4      197.10      147.32     45.71 o 
  -7  -9   4      127.39      128.99     23.44 o 
  -6  -9   4     1416.45     1400.16     49.39 o 
  -5  -9   4       10.04        2.69      7.31 o 
  -4  -9   4        4.24       -1.50      7.56 o 
  -3  -9   4     1213.18     1272.25     65.84 o 
  -2  -9   4      695.05      667.17     43.34 o 
  -1  -9   4      487.00      466.10     20.97 o 
   0  -9   4     1235.47     1239.20     28.57 o 
   1  -9   4     1834.55     1761.57     25.82 o 
   2  -9   4       15.05       20.74      6.87 o 
   3  -9   4     1552.77     1611.13     34.92 o 
   4  -9   4        4.48        2.96      5.55 o 
   5  -9   4      445.56      461.71     20.81 o 
   6  -9   4      291.26      275.34     15.76 o 
   7  -9   4      582.42      618.07     30.77 o 
   8  -9   4      169.46      172.14     19.45 o 
   9  -9   4      132.03      151.70     24.78 o 
  10  -9   4      634.75      659.14     36.97 o 
  11  -9   4        0.81        9.36     16.17 o 
 -11  -8   4       56.66       39.52     23.24 o 
 -10  -8   4       92.00       61.21     26.55 o 
  -9  -8   4      291.24      329.25     36.83 o 
  -8  -8   4       14.18       19.95     13.86 o 
  -7  -8   4     1333.22     1401.49     54.58 o 
  -6  -8   4       36.27       34.28      8.62 o 
  -5  -8   4       48.90       38.27      9.42 o 
  -4  -8   4     1764.37     1802.17     40.49 o 
  -3  -8   4       96.65       77.74     10.24 o 
  -2  -8   4      379.52      409.74     17.30 o 
  -1  -8   4     2357.58     2335.73     38.65 o 
   0  -8   4     1694.33     1708.75     34.27 o 
   1  -8   4        0.13        4.59      3.12 o 
   2  -8   4     1515.96     1529.23     31.83 o 
   3  -8   4      112.65       95.50      8.94 o 
   4  -8   4     1311.70     1252.69     25.19 o 
   5  -8   4      203.71      223.32     17.59 o 
   6  -8   4      571.38      599.84     24.80 o 
   7  -8   4      177.81      182.56     17.65 o 
   8  -8   4        6.82       -1.95      8.43 o 
   9  -8   4      122.15       97.20     30.49 o 
  10  -8   4      118.83       81.86     21.04 o 
  11  -8   4      280.00      244.44     32.93 o 
  12  -8   4       31.23       12.86     17.58 o 
 -11  -7   4       68.74       18.98     22.03 o 
 -10  -7   4      310.51      343.63     33.41 o 
  -9  -7   4       66.64       57.00     18.75 o 
  -8  -7   4      552.63      532.29     58.38 o 
  -7  -7   4      275.71      235.32     38.75 o 
  -6  -7   4      790.71      773.98     23.60 o 
  -5  -7   4      617.82      681.08     22.66 o 
  -4  -7   4      308.75      305.62     15.17 o 
  -3  -7   4      777.72      811.80     24.85 o 
  -2  -7   4      432.76      423.74     16.13 o 
  -1  -7   4      696.23      659.64     18.21 o 
   0  -7   4     1787.40     1948.97     28.38 o 
   1  -7   4     1967.86     1792.23     32.92 o 
   2  -7   4     1258.64     1178.37     23.32 o 
   3  -7   4       17.32       22.79      4.59 o 
   4  -7   4       61.90       78.29      6.69 o 
   5  -7   4     1053.72     1053.25     31.85 o 
   6  -7   4      395.54      422.25     21.13 o 
   7  -7   4      584.27      578.54     25.83 o 
   8  -7   4      967.62      997.10     48.45 o 
   9  -7   4        0.09        7.26     13.11 o 
  10  -7   4      143.44      141.24     24.74 o 
  11  -7   4        4.04       14.84     14.98 o 
  12  -7   4       52.10       38.21     24.12 o 
 -12  -6   4        9.29       -8.89     24.11 o 
 -11  -6   4      218.58      232.04     29.59 o 
 -10  -6   4       19.47       23.72     15.56 o 
  -9  -6   4      606.15      627.02     53.29 o 
  -8  -6   4      947.32     1104.73     74.71 o 
  -7  -6   4     1045.62     1045.23     34.80 o 
  -6  -6   4       94.12       75.73      7.50 o 
  -5  -6   4      271.64      290.65     14.07 o 
  -4  -6   4     1871.33     1769.70     32.59 o 
  -3  -6   4      440.55      455.83     14.97 o 
  -2  -6   4     3984.30     3887.77     63.04 o 
  -1  -6   4      350.85      356.01     11.22 o 
   0  -6   4     5187.20     5023.89     50.92 o 
   1  -6   4      402.98      483.85     13.08 o 
   2  -6   4     2742.68     3043.62     34.27 o 
   3  -6   4      448.78      381.23     16.40 o 
   4  -6   4      378.32      348.77     26.58 o 
   5  -6   4      261.28      240.61     21.44 o 
   6  -6   4     1610.96     1573.28     63.76 o 
   7  -6   4      610.72      581.10     31.35 o 
   8  -6   4       11.19       -1.69     14.07 o 
   9  -6   4      373.40      298.20     27.48 o 
  10  -6   4       16.58       11.78     14.82 o 
  11  -6   4       98.19       78.80     21.36 o 
  12  -6   4        3.61      -10.71     18.20 o 
 -12  -5   4      100.41       74.41     32.56 o 
 -11  -5   4        0.64        5.37     14.73 o 
 -10  -5   4      442.12      488.66     35.33 o 
  -9  -5   4      794.78      852.59     40.76 o 
  -8  -5   4      898.59      867.63     36.95 o 
  -7  -5   4      149.28      138.21     14.49 o 
  -6  -5   4       59.64       40.99      7.14 o 
  -5  -5   4      978.49      955.32     21.21 o 
  -4  -5   4     1231.73     1342.01     33.20 o 
  -3  -5   4     9041.58     8940.54     79.88 o 
  -2  -5   4     3193.23     3285.72     69.88 o 
  -1  -5   4     5038.69     4825.48     46.42 o 
   0  -5   4        4.52        3.41      2.37 o 
   1  -5   4     3627.77     3650.42     37.26 o 
   2  -5   4     2392.76     2300.24     38.44 o 
   3  -5   4     8284.94     8389.64    101.88 o 
   4  -5   4     1962.53     2034.70     41.67 o 
   5  -5   4      781.91      839.00     29.39 o 
   6  -5   4      602.89      576.18     26.52 o 
   7  -5   4       12.60       25.28     10.48 o 
   8  -5   4      920.59      981.13     81.21 o 
   9  -5   4      174.93      187.78     25.75 o 
  10  -5   4      100.29       84.94     15.41 o 
  11  -5   4        1.19        4.96     14.49 o 
  12  -5   4       85.57      118.62     25.94 o 
 -12  -4   4       99.29       66.97     28.34 o 
 -11  -4   4        4.71       -5.22     14.32 o 
 -10  -4   4       83.35       94.59     18.49 o 
  -9  -4   4       84.89       82.79     14.06 o 
  -8  -4   4      677.42      766.37     32.25 o 
  -7  -4   4      695.44      691.23     26.50 o 
  -6  -4   4     1971.83     1971.64     34.39 o 
  -5  -4   4       60.48       55.64      7.18 o 
  -4  -4   4     4501.12     4356.87     53.51 o 
  -3  -4   4     1217.77     1217.01     19.75 o 
  -2  -4   4     9691.22     9637.94    114.92 o 
  -1  -4   4     8455.85     8192.83     68.04 o 
   0  -4   4       16.55       22.72      3.03 o 
   1  -4   4       71.98       71.99      9.28 o 
   2  -4   4     1161.50     1131.66     24.16 o 
   3  -4   4     4615.58     4415.36     53.44 o 
   4  -4   4     2614.97     2851.24     80.05 o 
   5  -4   4     3490.76     3488.57     70.63 o 
   6  -4   4      161.01      145.73     11.71 o 
   7  -4   4     1160.87     1155.20     43.66 o 
   8  -4   4      128.47      139.11     41.64 o 
   9  -4   4      195.89      175.08     16.26 o 
  10  -4   4       30.50       16.27     16.48 o 
  11  -4   4       10.20       -5.99     14.20 o 
  12  -4   4       72.51       75.41     23.90 o 
 -13  -3   4       35.16       18.89     33.91 o 
 -12  -3   4       76.08       71.37     28.35 o 
 -11  -3   4      361.49      384.08     35.98 o 
 -10  -3   4        6.56        2.31     11.17 o 
  -9  -3   4      239.93      231.30     22.64 o 
  -8  -3   4      307.49      353.13     19.26 o 
  -7  -3   4     2111.85     2264.53     46.23 o 
  -6  -3   4      332.08      316.74     13.34 o 
  -5  -3   4     5564.68     5764.39     61.58 o 
  -4  -3   4      869.07      838.29     17.25 o 
  -3  -3   4     4550.74     4671.17     45.95 o 
  -2  -3   4     2596.92     2554.12     30.13 o 
  -1  -3   4     1503.04     1368.33     17.38 o 
   0  -3   4       49.67       47.67      3.77 o 
   1  -3   4       20.07       17.20      3.05 o 
   2  -3   4     4604.28     4433.09     75.23 o 
   3  -3   4      123.00       76.41     21.03 o 
   4  -3   4     7979.84     7962.26    242.96 o 
   5  -3   4      153.18      145.09     35.20 o 
   6  -3   4     1036.48     1132.55     27.81 o 
   7  -3   4       16.73       28.33     11.56 o 
   8  -3   4      316.49      309.24     18.78 o 
   9  -3   4      174.81      122.99     15.61 o 
  10  -3   4       53.61       34.59     13.27 o 
  11  -3   4      123.20      102.13     28.33 o 
 -13  -2   4       66.98       16.74     32.62 o 
 -12  -2   4      205.98      226.53     39.57 o 
 -11  -2   4       21.08       30.35     16.31 o 
 -10  -2   4      294.60      275.98     24.49 o 
  -9  -2   4      173.52      140.96     16.59 o 
  -8  -2   4     1010.71     1058.96     29.43 o 
  -7  -2   4       33.10       29.20      7.38 o 
  -6  -2   4     7744.75     7969.74     78.22 o 
  -5  -2   4     1734.69     1703.55     26.77 o 
  -4  -2   4     1549.30     1500.65     23.41 o 
  -3  -2   4     7829.06     8022.25     69.13 o 
  -2  -2   4     1938.83     1905.47     22.59 o 
  -1  -2   4     3621.81     3680.87     35.19 o 
   0  -2   4      505.86      469.54     12.09 o 
   1  -2   4      365.57      334.01     10.05 o 
   2  -2   4        4.36       14.17     13.31 o 
   3  -2   4     6784.06     6817.44    208.19 o 
   4  -2   4      741.32      852.93     67.82 o 
   5  -2   4     1761.87     1851.81    106.03 o 
   6  -2   4     1771.68     1783.55     50.83 o 
   7  -2   4       52.13       49.92      8.96 o 
   8  -2   4       85.44      103.85     13.41 o 
   9  -2   4      457.53      501.28     28.35 o 
  10  -2   4      129.13      111.24     20.35 o 
  11  -2   4        2.63       15.58     33.05 o 
 -13  -1   4       73.64      101.73     41.21 o 
 -12  -1   4        8.48      -10.30     21.46 o 
 -11  -1   4      309.81      322.19     31.47 o 
 -10  -1   4        1.01       -0.68     10.73 o 
  -9  -1   4      560.53      566.94     28.68 o 
  -8  -1   4        0.99       -1.32      5.97 o 
  -7  -1   4     2529.97     2553.75     43.41 o 
  -6  -1   4      932.85      917.32     18.07 o 
  -5  -1   4        2.53       10.22      3.49 o 
  -4  -1   4    13118.58    13862.25    119.32 o 
  -3  -1   4     1453.52     1405.12     21.23 o 
  -2  -1   4     3941.49     3761.99     36.44 o 
  -1  -1   4     2083.39     2128.88     20.40 o 
   0  -1   4     8781.04     8631.71     72.46 o 
   1  -1   4      220.45      221.83      8.36 o 
   2  -1   4      712.38      645.95     15.70 o 
   3  -1   4      183.53      186.32     11.83 o 
   4  -1   4      214.43      208.37     15.74 o 
   5  -1   4      397.88      355.43     16.10 o 
   6  -1   4       44.18       40.41     13.75 o 
   7  -1   4      351.23      314.16     42.28 o 
   8  -1   4      338.16      321.64     21.25 o 
   9  -1   4       34.16       45.99     13.01 o 
  10  -1   4        3.56        8.87     12.19 o 
  11  -1   4      215.57      211.30     72.76 o 
 -13   0   4        0.03      -22.32     25.76 o 
 -12   0   4       55.63       39.92     32.19 o 
 -11   0   4        9.06       -2.06     13.48 o 
 -10   0   4      734.90      801.81     35.75 o 
  -9   0   4      267.52      279.00     21.77 o 
  -8   0   4      846.10      889.43     28.42 o 
  -7   0   4      830.54      808.84     23.21 o 
  -6   0   4     1268.70     1218.28     20.23 o 
  -5   0   4     2804.86     2762.24     32.88 o 
  -4   0   4       85.46       97.40      5.44 o 
  -3   0   4     2030.07     1882.98     25.87 o 
  -2   0   4      779.62      728.69     11.39 o 
  -1   0   4     5430.00     5438.67     39.43 o 
   0   0   4      241.52      233.95      5.95 o 
   1   0   4     9028.43     8961.33    102.14 o 
   2   0   4     1690.24     1618.61     28.53 o 
   3   0   4      674.14      653.26     24.30 o 
   4   0   4       79.22       48.90     11.85 o 
   5   0   4      882.60      841.14     25.46 o 
   6   0   4      227.50      220.19     17.41 o 
   7   0   4      395.91      357.80     38.10 o 
   8   0   4      155.39      165.62     18.18 o 
   9   0   4       37.89        9.22     11.82 o 
  10   0   4      286.70      328.97     44.58 o 
  11   0   4        4.88       14.94     20.39 o 
 -13   1   4        1.14       21.03     29.62 o 
 -12   1   4       10.57       -8.48     17.97 o 
 -11   1   4      258.72      258.52     34.65 o 
 -10   1   4       81.07       72.97     16.36 o 
  -9   1   4      939.28      960.02     35.15 o 
  -8   1   4     2220.66     2363.23     64.53 o 
  -7   1   4      447.84      433.78     22.78 o 
  -6   1   4      370.96      359.13     11.65 o 
  -5   1   4      253.76      255.40     11.46 o 
  -4   1   4     1722.05     1667.93     22.10 o 
  -3   1   4        8.89        9.32      2.45 o 
  -2   1   4     7686.93     7611.89     58.01 o 
  -1   1   4      408.34      470.02      8.56 o 
   0   1   4    10934.08    10985.53     93.66 o 
   1   1   4     4866.10     4957.10     46.97 o 
   2   1   4       84.87       59.76      7.99 o 
   3   1   4     1419.17     1478.17     35.29 o 
   4   1   4      332.51      334.87     17.85 o 
   5   1   4       92.81       78.99     11.34 o 
   6   1   4     1103.21     1116.20     38.72 o 
   7   1   4     2158.76     2095.87     55.43 o 
   8   1   4        6.33       -4.21     10.17 o 
   9   1   4      372.91      347.83     31.90 o 
  10   1   4       15.95       19.90     15.12 o 
 -13   2   4        2.04       -2.39     19.48 o 
 -12   2   4      102.02       94.10     21.98 o 
 -11   2   4        1.19       -4.02     12.01 o 
 -10   2   4      793.15      826.41     37.68 o 
  -9   2   4      552.67      559.21     25.92 o 
  -8   2   4      300.94      308.74     17.22 o 
  -7   2   4      466.22      421.66     19.91 o 
  -6   2   4        4.80        1.75      3.49 o 
  -5   2   4     3199.81     3170.80     50.09 o 
  -4   2   4       71.71       56.17      5.66 o 
  -3   2   4     9392.95     9217.68     76.07 o 
  -2   2   4     1783.86     1835.19     20.29 o 
  -1   2   4     2855.01     2794.50     27.24 o 
   0   2   4      185.17      172.90      8.63 o 
   1   2   4     2780.09     2983.30     38.02 o 
   2   2   4     3566.70     3634.49     42.66 o 
   3   2   4       40.37       37.14      4.87 o 
   4   2   4      747.53      742.17     20.13 o 
   5   2   4       17.62       31.98      6.84 o 
   6   2   4     1269.31     1155.23     40.34 o 
   7   2   4       71.01       40.42     13.03 o 
   8   2   4      780.14      771.24     41.51 o 
   9   2   4      247.92      230.88     26.27 o 
  10   2   4       84.95       70.20     21.55 o 
 -13   3   4      142.26      178.83     43.78 o 
 -12   3   4      118.29      128.19     25.28 o 
 -11   3   4      210.15      197.48     30.35 o 
 -10   3   4      300.58      354.06     27.87 o 
  -9   3   4      513.49      566.42     39.97 o 
  -8   3   4     1321.35     1358.06     44.72 o 
  -7   3   4       11.24       15.13      7.23 o 
  -6   3   4     1382.84     1384.95     25.95 o 
  -5   3   4        0.21       -1.94      3.29 o 
  -4   3   4     4567.88     4394.49     52.13 o 
  -3   3   4     1926.27     1983.43     25.36 o 
  -2   3   4      846.94      799.09     16.31 o 
  -1   3   4    13687.56    13970.25    112.19 o 
   0   3   4      147.28      140.81     10.26 o 
   1   3   4      926.54      935.56     58.43 o 
   2   3   4      824.41      769.68     25.40 o 
   3   3   4     1317.21     1245.74     31.63 o 
   4   3   4        7.60        9.15      9.42 o 
   5   3   4     1612.79     1558.42     38.74 o 
   6   3   4       16.15        4.38      9.88 o 
   7   3   4      420.07      427.58     30.10 o 
   8   3   4      200.72      206.85     42.61 o 
   9   3   4       92.99      100.66     36.98 o 
  10   3   4       44.17        7.67     19.45 o 
 -13   4   4      124.46       98.23     57.95 o 
 -12   4   4       18.11       40.90     19.27 o 
 -11   4   4      432.86      460.77     38.78 o 
 -10   4   4        3.73        1.22     11.72 o 
  -9   4   4      689.90      710.77     38.17 o 
  -8   4   4      136.82       97.80     21.33 o 
  -7   4   4     2139.52     2159.05     35.78 o 
  -6   4   4        1.37        2.11      4.17 o 
  -5   4   4     1795.65     1795.94     31.37 o 
  -4   4   4      986.64      981.06     24.42 o 
  -3   4   4      556.43      447.99     13.15 o 
  -2   4   4     5676.87     5581.36     81.22 o 
  -1   4   4      147.43      166.89     11.42 o 
   0   4   4      512.16      539.16     17.50 o 
   1   4   4       99.82       82.36     10.54 o 
   2   4   4     1168.21     1290.04     32.72 o 
   3   4   4       15.04       23.03      9.15 o 
   4   4   4     1527.50     1606.78     54.52 o 
   5   4   4      483.92      470.70     24.59 o 
   6   4   4      169.78      149.74     41.40 o 
   7   4   4      129.63      140.79     22.10 o 
   8   4   4       31.38       10.63     14.81 o 
   9   4   4      140.78      101.91     24.00 o 
 -13   5   4       61.96       15.81     25.15 o 
 -12   5   4      330.56      362.71     38.65 o 
 -11   5   4       14.17       24.68     16.77 o 
 -10   5   4      106.51       87.05     25.32 o 
  -9   5   4        4.49       15.85     12.29 o 
  -8   5   4     1479.57     1446.31     43.41 o 
  -7   5   4       95.98       77.49      9.22 o 
  -6   5   4     2861.58     2958.04     41.46 o 
  -5   5   4     1699.72     1765.20     30.23 o 
  -4   5   4      886.76      972.27     23.23 o 
  -3   5   4      666.06      650.93     21.24 o 
  -2   5   4       42.80       31.74      6.01 o 
  -1   5   4     1294.93     1249.06     22.55 o 
   0   5   4        6.12        4.20      4.41 o 
   1   5   4      130.07      142.75     14.37 o 
   2   5   4       32.01       43.18      9.85 o 
   3   5   4     1610.76     1629.36     51.88 o 
   4   5   4      420.30      419.96     25.04 o 
   5   5   4      274.34      271.60     21.96 o 
   6   5   4      420.29      464.10     63.32 o 
   7   5   4        0.15       -0.91     13.78 o 
   8   5   4       59.52       36.67     19.49 o 
   9   5   4       50.20       56.63     29.08 o 
 -13   6   4      110.48      153.64     40.66 o 
 -12   6   4        0.44       32.68     18.97 o 
 -11   6   4      326.69      346.86     37.43 o 
 -10   6   4       41.63       25.32     15.78 o 
  -9   6   4      120.98      115.29     20.71 o 
  -8   6   4      186.35      197.27     18.84 o 
  -7   6   4     1389.95     1449.13     33.23 o 
  -6   6   4     1455.61     1442.08     30.11 o 
  -5   6   4     1215.61     1207.50     43.61 o 
  -4   6   4     1076.95     1091.88     26.23 o 
  -3   6   4        3.79        9.01      5.10 o 
  -2   6   4     2284.90     2442.87     46.53 o 
  -1   6   4        0.10        4.91      4.42 o 
   0   6   4      577.82      586.78     15.50 o 
   1   6   4       32.41       29.56      8.77 o 
   2   6   4      269.27      245.47     19.88 o 
   3   6   4      331.40      340.67     31.91 o 
   4   6   4      640.42      620.52     34.77 o 
   5   6   4      549.26      532.09     31.91 o 
   6   6   4       14.84       10.58     14.74 o 
   7   6   4       68.25      146.37     33.74 o 
   8   6   4       99.03       72.36     35.41 o 
 -13   7   4        0.55       27.90     38.63 o 
 -12   7   4      220.19      254.60     37.19 o 
 -11   7   4       13.80        7.05     14.96 o 
 -10   7   4      178.33      189.38     24.45 o 
  -9   7   4       31.01       23.96     12.62 o 
  -8   7   4      145.59      174.52     18.64 o 
  -7   7   4     1106.78     1098.50     30.44 o 
  -6   7   4      187.36      217.91     16.57 o 
  -5   7   4      892.59      888.91     29.04 o 
  -4   7   4      328.21      268.94     18.63 o 
  -3   7   4      174.48      176.91     11.18 o 
  -2   7   4      712.32      724.01     22.90 o 
  -1   7   4     3623.02     3687.34     47.91 o 
   0   7   4      361.72      394.43     17.12 o 
   1   7   4      639.40      698.57     34.70 o 
   2   7   4      462.78      431.25     44.35 o 
   3   7   4       15.51        9.78     11.89 o 
   4   7   4        8.03       10.76     16.36 o 
   5   7   4      178.28      159.49     26.17 o 
   6   7   4      207.00      214.59     68.68 o 
   7   7   4       31.45       15.56     24.38 o 
 -12   8   4        1.10       -1.67     19.40 o 
 -11   8   4      372.76      459.47     38.92 o 
 -10   8   4      304.31      307.52     30.98 o 
  -9   8   4       66.53       47.87     15.21 o 
  -8   8   4       73.98       91.02     15.55 o 
  -7   8   4      153.55      144.74     13.92 o 
  -6   8   4      271.42      314.59     24.63 o 
  -5   8   4      116.46      119.78     17.90 o 
  -4   8   4     1337.73     1358.77     38.98 o 
  -3   8   4      579.43      562.20     35.02 o 
  -2   8   4      483.21      542.80     21.80 o 
  -1   8   4        0.66        5.97      6.51 o 
   0   8   4     2284.92     2368.53     62.45 o 
   1   8   4      256.35      257.58     39.16 o 
   2   8   4       71.48       24.23     16.18 o 
   3   8   4      234.71      313.01     37.60 o 
   4   8   4        1.60       -6.30     15.32 o 
   5   8   4       34.69       27.25     18.14 o 
   6   8   4       52.30       57.44     28.33 o 
   7   8   4      225.97      286.67     47.89 o 
 -12   9   4       91.49       59.38     26.51 o 
 -11   9   4       81.91       62.11     25.09 o 
 -10   9   4      238.95      205.31     29.62 o 
  -9   9   4      751.08      688.26     41.90 o 
  -8   9   4       19.16       21.34     12.11 o 
  -7   9   4      304.51      331.19     20.54 o 
  -6   9   4      270.42      217.00     19.26 o 
  -5   9   4      302.44      309.00     22.26 o 
  -4   9   4        8.30       -5.94      7.35 o 
  -3   9   4     1827.65     1851.55     46.48 o 
  -2   9   4      346.82      374.52     30.37 o 
  -1   9   4      347.37      366.81     25.82 o 
   0   9   4      791.80      798.87     36.52 o 
   1   9   4       22.63        8.17     12.85 o 
   2   9   4      293.54      328.98     59.88 o 
   3   9   4       23.29        3.46     16.82 o 
   4   9   4      129.39      195.16     44.64 o 
   5   9   4        9.75       13.58     20.24 o 
   6   9   4      326.96      240.04    107.53 o 
 -11  10   4       48.79       33.58     24.88 o 
 -10  10   4      204.95      246.25     70.08 o 
  -9  10   4        4.34       23.68     16.60 o 
  -8  10   4      740.37      783.51     44.38 o 
  -7  10   4       28.42       40.83     11.50 o 
  -6  10   4      176.89      125.22     16.67 o 
  -5  10   4       15.78        7.40      9.67 o 
  -4  10   4     1145.22     1215.23     41.34 o 
  -3  10   4      379.64      348.13     21.91 o 
  -2  10   4       63.84       64.56     12.90 o 
  -1  10   4      842.38      856.58     33.44 o 
   0  10   4       89.85       88.72     17.78 o 
   1  10   4      105.12      123.48     22.98 o 
   2  10   4        0.01        1.07     18.45 o 
   3  10   4      203.80      205.61     36.94 o 
   4  10   4       21.03       63.96     39.06 o 
   5  10   4      124.01      155.81     42.71 o 
 -11  11   4      115.50      107.20     40.66 o 
 -10  11   4        2.94      -18.18     20.51 o 
  -9  11   4      183.49      169.18     32.38 o 
  -8  11   4        6.02       11.80     22.76 o 
  -7  11   4      324.23      379.18     71.42 o 
  -6  11   4       87.12       91.88     15.83 o 
  -5  11   4      196.58      181.47     20.50 o 
  -4  11   4      213.55      221.63     24.31 o 
  -3  11   4       90.89       79.81     13.25 o 
  -2  11   4     1256.66     1281.06     43.31 o 
  -1  11   4       31.04      -12.51     14.50 o 
   0  11   4      107.43      163.54     54.94 o 
   1  11   4       27.06       27.47     30.05 o 
   2  11   4      112.09       54.94     35.63 o 
   3  11   4        1.32       -6.87     32.19 o 
   4  11   4      172.34      263.13     62.67 o 
 -10  12   4       21.58       18.46     38.63 o 
  -9  12   4       12.88       53.17     31.63 o 
  -8  12   4      270.98      263.33     47.49 o 
  -7  12   4       79.24       66.69     25.66 o 
  -6  12   4      127.60      106.45     27.63 o 
  -5  12   4      158.40      149.86     34.90 o 
  -4  12   4      134.57       89.59     20.06 o 
  -3  12   4      424.51      425.33     29.89 o 
  -2  12   4        5.47       12.07     14.47 o 
  -1  12   4      279.52      270.49     45.12 o 
   0  12   4        3.25       14.59     30.05 o 
   1  12   4       50.75       68.25     43.35 o 
   2  12   4        0.20       18.46     36.92 o 
  -8  13   4       13.21       24.86     31.85 o 
  -7  13   4      271.63      337.08     54.20 o 
  -6  13   4      508.21      581.50     59.02 o 
  -5  13   4        3.29        1.84     20.07 o 
  -4  13   4       34.27       48.88     23.35 o 
  -3  13   4        4.42      -15.33     19.87 o 
  -2  13   4      315.93      267.89     38.60 o 
  -1  13   4        0.11       12.02     33.91 o 
   0  13   4      157.77      142.94     55.80 o 
  -6  14   4       68.11       49.41     27.54 o 
  -5  14   4      208.79      216.30     37.83 o 
  -4  14   4      160.38      134.24     32.86 o 
  -3  14   4      103.14       80.71     29.89 o 
  -2  14   4        3.43       -7.73     34.34 o 
   2 -18   5       78.20       55.80     51.08 o 
  -2 -17   5        3.98      -24.90     39.06 o 
  -1 -17   5      140.83      138.45     52.15 o 
   0 -17   5      157.41       81.90     59.45 o 
   1 -17   5       66.84       62.15     37.56 o 
   2 -17   5      108.30      134.45     31.29 o 
   3 -17   5       53.78       46.84     24.04 o 
   4 -17   5      128.83      106.63     28.46 o 
   5 -17   5        8.41       24.06     28.53 o 
   6 -17   5       76.73       72.32     37.33 o 
  -4 -16   5       22.39        1.41     22.83 o 
  -3 -16   5       19.09       18.91     22.38 o 
  -2 -16   5      123.56      171.13     47.86 o 
  -1 -16   5      107.02       71.11     30.32 o 
   0 -16   5       60.27       64.68     28.91 o 
   1 -16   5      610.41      688.33     94.65 o 
   2 -16   5        0.57       10.28     24.09 o 
   3 -16   5      230.19      306.59     39.93 o 
   4 -16   5        3.29      -11.28     17.17 o 
   5 -16   5      313.26      316.45     41.53 o 
   6 -16   5       96.21       71.26     32.60 o 
   7 -16   5      219.32      211.77     44.57 o 
  -5 -15   5      158.92      137.75     38.98 o 
  -4 -15   5      150.04      188.85     36.92 o 
  -3 -15   5       62.79       53.34     21.14 o 
  -2 -15   5      106.29       66.43     21.64 o 
  -1 -15   5        0.30       -3.58     11.77 o 
   0 -15   5      584.53      587.24     31.67 o 
   1 -15   5        9.86       -3.43     12.81 o 
   2 -15   5      231.57      179.63     28.84 o 
   3 -15   5       75.85       79.69     22.76 o 
   4 -15   5      168.39      137.39     22.51 o 
   5 -15   5       92.19       65.66     19.59 o 
   6 -15   5      360.21      387.25     61.63 o 
   7 -15   5      260.29      289.81     83.92 o 
   8 -15   5        1.05       -8.78     21.11 o 
   9 -15   5       57.30       31.15     30.26 o 
  -6 -14   5      113.78       58.10     30.62 o 
  -5 -14   5       73.69       24.65     22.89 o 
  -4 -14   5      221.14      205.74     25.79 o 
  -3 -14   5      517.21      573.85     41.66 o 
  -2 -14   5       18.08       11.90     11.95 o 
  -1 -14   5      310.49      289.47     34.88 o 
   0 -14   5        1.91       -4.57      9.28 o 
   1 -14   5      394.76      442.32     27.14 o 
   2 -14   5       68.52       77.12     18.07 o 
   3 -14   5       33.26       24.88     15.91 o 
   4 -14   5       68.05       72.52     29.64 o 
   5 -14   5      110.64      113.82     35.34 o 
   6 -14   5      304.31      273.89     29.30 o 
   7 -14   5      160.16       84.32     28.26 o 
   8 -14   5      359.30      438.58     95.08 o 
   9 -14   5       14.68       18.07     24.73 o 
  -7 -13   5       30.24       57.56     31.17 o 
  -6 -13   5       64.10       72.00     28.57 o 
  -5 -13   5      229.64      275.78     50.43 o 
  -4 -13   5      973.86      997.54     43.39 o 
  -3 -13   5       10.16        3.56     11.18 o 
  -2 -13   5      669.46      656.96     35.07 o 
  -1 -13   5      464.92      410.00     27.44 o 
   0 -13   5      219.14      208.54     19.62 o 
   1 -13   5        2.78       -1.87      7.66 o 
   2 -13   5      571.94      599.14     33.80 o 
   3 -13   5      312.20      327.34     31.76 o 
   4 -13   5        3.82        6.92     12.39 o 
   5 -13   5      553.28      537.94     68.11 o 
   6 -13   5       77.37       66.74     16.50 o 
   7 -13   5      318.96      331.96     37.28 o 
   8 -13   5        0.47      -15.22     15.22 o 
   9 -13   5      227.01      203.27     33.29 o 
  10 -13   5       16.50       15.50     24.01 o 
  -8 -12   5       54.73       59.84     32.69 o 
  -7 -12   5      140.85      102.80     49.15 o 
  -6 -12   5       22.04       20.48     15.50 o 
  -5 -12   5      478.24      441.20     27.96 o 
  -4 -12   5       84.59       88.53     16.27 o 
  -3 -12   5      330.64      407.76     37.42 o 
  -2 -12   5     1412.52     1298.12     46.14 o 
  -1 -12   5      346.88      365.79     24.76 o 
   0 -12   5      381.56      397.31     22.06 o 
   1 -12   5      305.70      280.52     17.55 o 
   2 -12   5      115.23       95.31     15.56 o 
   3 -12   5      350.42      322.70     33.88 o 
   4 -12   5      790.48      907.50     37.67 o 
   5 -12   5       29.63       14.98     10.61 o 
   6 -12   5       57.69       64.74     12.32 o 
   7 -12   5        9.41       16.57     12.96 o 
   8 -12   5      259.99      201.58     24.39 o 
   9 -12   5       17.02       24.90     16.02 o 
  10 -12   5       24.98       19.85     18.84 o 
  -9 -11   5       89.60       76.71     65.25 o 
  -8 -11   5      104.55       55.92     35.20 o 
  -7 -11   5       28.51        0.74     16.00 o 
  -6 -11   5      763.35      788.03     42.50 o 
  -5 -11   5       19.03       15.58     11.15 o 
  -4 -11   5       36.48       33.93     11.23 o 
  -3 -11   5      230.86      218.67     21.00 o 
  -2 -11   5      837.61      831.27     34.14 o 
  -1 -11   5      841.07      882.57     33.35 o 
   0 -11   5      121.40      111.85     13.89 o 
   1 -11   5      315.41      348.24     21.85 o 
   2 -11   5      126.77      132.98     14.95 o 
   3 -11   5      280.21      287.11     18.88 o 
   4 -11   5       49.04       35.27     10.63 o 
   5 -11   5      613.85      642.26     45.47 o 
   6 -11   5        0.42        3.93      7.77 o 
   7 -11   5      257.60      271.22     25.51 o 
   8 -11   5        6.77       22.21     14.84 o 
   9 -11   5      185.34      174.59     22.48 o 
  10 -11   5       94.12      122.27     24.13 o 
  11 -11   5       29.39       40.68     22.04 o 
 -10 -10   5       25.64      -19.68     24.85 o 
  -9 -10   5       39.39       37.47     26.05 o 
  -8 -10   5       32.55       17.18     16.61 o 
  -7 -10   5      680.55      728.54     47.98 o 
  -6 -10   5      235.03      225.17     21.70 o 
  -5 -10   5      765.11      824.14     46.34 o 
  -4 -10   5       68.49       63.58     12.81 o 
  -3 -10   5       81.22       81.04     13.88 o 
  -2 -10   5       38.04       31.44      9.89 o 
  -1 -10   5     1188.87     1281.12     37.07 o 
   0 -10   5     1302.86     1370.46     27.31 o 
   1 -10   5      313.97      321.88     13.81 o 
   2 -10   5     1217.05     1140.95     34.17 o 
   3 -10   5      215.52      186.23     14.58 o 
   4 -10   5      506.09      600.05     24.70 o 
   5 -10   5      125.89      123.62     13.85 o 
   6 -10   5      263.88      268.90     19.41 o 
   7 -10   5        8.49        6.54      9.50 o 
   8 -10   5     1024.03      974.74     40.40 o 
   9 -10   5      362.18      402.84     29.39 o 
  10 -10   5      141.74      122.83     22.72 o 
  11 -10   5      259.24      264.48     39.46 o 
 -10  -9   5      129.40       79.19     59.02 o 
  -9  -9   5       55.05       22.22     19.16 o 
  -8  -9   5      566.07      540.89     43.14 o 
  -7  -9   5      112.50       93.23     17.57 o 
  -6  -9   5     1498.05     1509.12     41.00 o 
  -5  -9   5       19.09       11.41      8.91 o 
  -4  -9   5        1.04       -0.40      7.06 o 
  -3  -9   5      193.56      215.42     18.34 o 
  -2  -9   5      996.05     1010.85     30.61 o 
  -1  -9   5     2706.79     2755.39     41.19 o 
   0  -9   5      117.54      120.62      8.80 o 
   1  -9   5     2506.68     2643.07     47.49 o 
   2  -9   5       51.51       45.36      8.12 o 
   3  -9   5      543.33      530.63     19.49 o 
   4  -9   5      136.85      134.68     12.06 o 
   5  -9   5     1007.72     1012.15     29.92 o 
   6  -9   5      766.51      800.07     32.01 o 
   7  -9   5       98.72      113.26     15.44 o 
   8  -9   5       18.18       34.29     23.05 o 
   9  -9   5      109.04      111.10     17.49 o 
  10  -9   5      603.58      564.35     33.56 o 
  11  -9   5       12.52       12.47     20.16 o 
 -11  -8   5      266.77      208.51     48.94 o 
 -10  -8   5        0.91        3.74     21.70 o 
  -9  -8   5      583.63      589.14     45.04 o 
  -8  -8   5      170.58      169.70     32.01 o 
  -7  -8   5     1067.04     1110.58     44.64 o 
  -6  -8   5       99.64       93.50     14.44 o 
  -5  -8   5      531.84      550.65     26.80 o 
  -4  -8   5     1290.10     1394.52     53.17 o 
  -3  -8   5      401.17      386.69     17.74 o 
  -2  -8   5     1045.57     1025.28     30.92 o 
  -1  -8   5       79.16       54.49      6.60 o 
   0  -8   5     9027.53     8940.69     85.46 o 
   1  -8   5      887.21      872.58     23.62 o 
   2  -8   5      615.95      632.49     23.29 o 
   3  -8   5      342.72      359.41     13.58 o 
   4  -8   5      498.93      508.99     17.30 o 
   5  -8   5       28.06       13.33      7.58 o 
   6  -8   5     1320.43     1294.08     47.31 o 
   7  -8   5      607.28      623.18     27.66 o 
   8  -8   5        3.94        0.00      8.29 o 
   9  -8   5      255.39      294.91     25.59 o 
  10  -8   5        8.30       13.68     12.91 o 
  11  -8   5      198.39      236.03     48.45 o 
 -11  -7   5        1.34       -8.16     18.10 o 
 -10  -7   5      339.62      276.19     44.42 o 
  -9  -7   5      665.29      660.62     45.07 o 
  -8  -7   5       82.33      102.54     20.00 o 
  -7  -7   5      773.61      774.24     36.24 o 
  -6  -7   5      787.24      823.30     28.42 o 
  -5  -7   5     1544.99     1495.78     32.30 o 
  -4  -7   5      642.45      576.62     28.23 o 
  -3  -7   5     3612.82     3584.97     51.98 o 
  -2  -7   5      170.61      195.68     12.40 o 
  -1  -7   5     2652.25     2598.22     35.30 o 
   0  -7   5      286.50      284.82      9.40 o 
   1  -7   5     2186.47     2079.01     35.12 o 
   2  -7   5     1096.34     1089.37     21.24 o 
   3  -7   5       80.58       85.58     10.10 o 
   4  -7   5      354.47      338.10     16.97 o 
   5  -7   5      871.37      839.03     30.28 o 
   6  -7   5     1116.83     1134.14     27.75 o 
   7  -7   5       15.44        6.10      9.63 o 
   8  -7   5      572.48      613.06     61.64 o 
   9  -7   5       14.60        6.00     12.90 o 
  10  -7   5       91.75       87.12     29.38 o 
  11  -7   5        5.62       18.49     16.96 o 
 -12  -6   5       13.41       15.63     30.26 o 
 -11  -6   5      109.20      101.28     22.37 o 
 -10  -6   5      320.87      358.15     31.87 o 
  -9  -6   5       39.79       75.20     18.71 o 
  -8  -6   5      901.20      922.54     51.80 o 
  -7  -6   5        4.59        2.98      5.81 o 
  -6  -6   5      866.85      877.56     25.29 o 
  -5  -6   5     1285.72     1204.53     27.59 o 
  -4  -6   5     7055.25     7265.99     83.34 o 
  -3  -6   5      723.30      671.29     24.23 o 
  -2  -6   5     2960.57     2778.32     43.13 o 
  -1  -6   5     1563.35     1635.65     24.66 o 
   0  -6   5      904.96      804.62     19.61 o 
   1  -6   5       20.83       46.78      4.95 o 
   2  -6   5     1274.32     1315.75     40.56 o 
   3  -6   5     1784.12     1725.43     43.56 o 
   4  -6   5      547.68      533.63     17.86 o 
   5  -6   5     1317.22     1367.68     42.00 o 
   6  -6   5      407.17      435.95     18.13 o 
   7  -6   5     1197.66     1196.54     81.91 o 
   8  -6   5      134.85      102.91     16.80 o 
   9  -6   5       31.56       13.95     13.22 o 
  10  -6   5       27.58       -0.43     20.94 o 
  11  -6   5       36.11       34.09     18.33 o 
 -12  -5   5       64.72       75.16     30.82 o 
 -11  -5   5      159.75       95.85     38.54 o 
 -10  -5   5        0.89        2.09     11.70 o 
  -9  -5   5      244.93      276.42     32.09 o 
  -8  -5   5       91.19       75.50     14.08 o 
  -7  -5   5      797.03      818.55     28.73 o 
  -6  -5   5        3.19       -2.95      4.47 o 
  -5  -5   5     3769.85     3899.36     53.63 o 
  -4  -5   5       86.66       86.69      8.25 o 
  -3  -5   5     4565.11     4341.04     46.94 o 
  -2  -5   5    10419.30    10617.57     96.03 o 
  -1  -5   5     1757.95     1781.71     25.78 o 
   0  -5   5     3075.84     3225.29     35.53 o 
   1  -5   5     1032.45      869.20     16.65 o 
   2  -5   5      229.68      204.54     10.37 o 
   3  -5   5      392.50      431.86     20.24 o 
   4  -5   5     4459.96     4767.41     61.07 o 
   5  -5   5       81.97       94.71      7.88 o 
   6  -5   5     1635.08     1723.96     43.81 o 
   7  -5   5       80.80       85.42     13.30 o 
   8  -5   5      510.90      486.95     50.63 o 
   9  -5   5      188.04      154.21     42.93 o 
  10  -5   5       83.58       65.36     18.74 o 
  11  -5   5        3.23       -1.01     14.16 o 
 -12  -4   5      181.66      169.07     35.90 o 
 -11  -4   5        0.74       -1.25     13.48 o 
 -10  -4   5      131.80       78.20     16.63 o 
  -9  -4   5       70.48       51.40     13.88 o 
  -8  -4   5      264.97      232.10     19.07 o 
  -7  -4   5        0.01        5.60      5.13 o 
  -6  -4   5     1781.45     1794.23     43.44 o 
  -5  -4   5      712.62      724.68     29.50 o 
  -4  -4   5      640.51      530.20     15.23 o 
  -3  -4   5     8751.46     9014.89     84.49 o 
  -2  -4   5     1827.36     1808.79     23.71 o 
  -1  -4   5     2775.41     2728.42     28.20 o 
   0  -4   5      618.23      678.82     11.28 o 
   1  -4   5     3320.08     3347.90     38.91 o 
   2  -4   5     1038.13     1052.07     20.04 o 
   3  -4   5     3421.46     3320.17     68.99 o 
   4  -4   5     1420.70     1499.94     56.73 o 
   5  -4   5      932.28      776.25     74.48 o 
   6  -4   5      138.67       88.00     30.91 o 
   7  -4   5      608.87      568.55     28.92 o 
   8  -4   5      212.11      198.47     52.37 o 
   9  -4   5      459.77      411.27     28.01 o 
  10  -4   5       97.70      101.93     22.41 o 
  11  -4   5        0.06        2.89     15.36 o 
 -13  -3   5      133.23       50.22     36.49 o 
 -12  -3   5        9.81       17.99     21.75 o 
 -11  -3   5       82.90       60.89     19.01 o 
 -10  -3   5        0.18       -2.17     11.11 o 
  -9  -3   5      378.06      375.95     26.93 o 
  -8  -3   5      120.02       85.11     11.36 o 
  -7  -3   5     1477.16     1516.21     30.38 o 
  -6  -3   5      668.70      695.85     26.24 o 
  -5  -3   5     1413.56     1405.97     27.30 o 
  -4  -3   5      305.91      262.10     10.14 o 
  -3  -3   5     1087.62     1104.92     23.81 o 
  -2  -3   5     4729.16     4641.96     47.47 o 
  -1  -3   5        3.72        2.31      2.12 o 
   0  -3   5     3182.82     3083.22     27.76 o 
   1  -3   5        1.82        8.25      2.81 o 
   2  -3   5     4653.03     4726.14     54.40 o 
   3  -3   5      218.37      220.64     37.35 o 
   4  -3   5     2258.33     2330.00    115.47 o 
   5  -3   5     1122.12     1005.32     81.99 o 
   6  -3   5       75.33       63.10     30.91 o 
   7  -3   5      133.10      134.00     15.85 o 
   8  -3   5      433.68      481.75     21.63 o 
   9  -3   5      300.90      294.42     27.33 o 
  10  -3   5       23.52       29.01     17.61 o 
  11  -3   5      227.28      258.97     46.36 o 
 -13  -2   5       10.25      -10.30     30.05 o 
 -12  -2   5      141.18      104.24     27.60 o 
 -11  -2   5        0.41       10.36     13.84 o 
 -10  -2   5      338.78      370.94     27.96 o 
  -9  -2   5       58.86       39.11     10.89 o 
  -8  -2   5     1976.13     2030.08     41.48 o 
  -7  -2   5      723.69      727.20     17.63 o 
  -6  -2   5     2396.84     2560.01     37.14 o 
  -5  -2   5      273.41      234.25     12.06 o 
  -4  -2   5      284.44      279.16     10.26 o 
  -3  -2   5      648.60      651.15     15.33 o 
  -2  -2   5     3133.67     3130.92     40.61 o 
  -1  -2   5    16140.80    16235.56    155.44 o 
   0  -2   5      133.40      140.35      7.06 o 
   1  -2   5     5645.29     5549.29     59.93 o 
   2  -2   5      817.76      867.67     19.44 o 
   3  -2   5     1006.99     1109.63     72.97 o 
   4  -2   5     1152.20     1140.96     83.28 o 
   5  -2   5      440.06      402.21     57.95 o 
   6  -2   5      559.04      530.26     45.93 o 
   7  -2   5       51.85       41.55      8.23 o 
   8  -2   5      615.77      608.89     38.30 o 
   9  -2   5      177.25      135.39     22.00 o 
  10  -2   5      397.70      382.22    106.46 o 
  11  -2   5       45.76       49.04     22.74 o 
 -13  -1   5       96.13       90.14     42.50 o 
 -12  -1   5       29.41        7.89     19.56 o 
 -11  -1   5      582.43      630.46     48.73 o 
 -10  -1   5      135.10      161.88     22.00 o 
  -9  -1   5      712.96      666.09     27.90 o 
  -8  -1   5      425.63      468.16     20.49 o 
  -7  -1   5      824.55      878.39     20.68 o 
  -6  -1   5     1460.70     1493.68     24.57 o 
  -5  -1   5      266.44      275.23     10.28 o 
  -4  -1   5     2595.37     2557.27     40.54 o 
  -3  -1   5      847.75      899.96     14.97 o 
  -2  -1   5    10027.76     9713.90     79.11 o 
  -1  -1   5       43.86       34.51      3.65 o 
   0  -1   5     8050.77     8003.83     60.16 o 
   1  -1   5     6825.45     6961.01     74.03 o 
   2  -1   5       98.17      105.89      5.94 o 
   3  -1   5      449.11      447.07     30.30 o 
   4  -1   5      423.91      415.64     13.59 o 
   5  -1   5      608.36      609.11     27.91 o 
   6  -1   5       27.68       17.59     12.14 o 
   7  -1   5      663.77      653.94     25.62 o 
   8  -1   5        1.81       -3.56      8.45 o 
   9  -1   5      164.27      187.94     19.54 o 
  10  -1   5       15.11       -1.36     22.32 o 
  11  -1   5      136.40       91.27     50.87 o 
 -13   0   5        0.06       -4.29     29.62 o 
 -12   0   5      136.01      182.79     39.49 o 
 -11   0   5       93.71       48.73     20.01 o 
 -10   0   5      681.00      655.01     79.01 o 
  -9   0   5     1087.00     1132.14     34.34 o 
  -8   0   5      170.33      192.52     18.75 o 
  -7   0   5      871.65      855.49     18.23 o 
  -6   0   5      237.25      220.12      9.86 o 
  -5   0   5     4052.43     4169.15     44.27 o 
  -4   0   5      212.63      228.19      9.08 o 
  -3   0   5     1875.56     1891.13     23.58 o 
  -2   0   5        1.17        1.51      2.27 o 
  -1   0   5     5608.87     5509.46     46.38 o 
   0   0   5    11475.44    11632.44     87.76 o 
   1   0   5     4071.01     4175.11     51.37 o 
   2   0   5     2924.53     2935.47     43.97 o 
   3   0   5        7.36        8.80      5.18 o 
   4   0   5        1.45       -4.80      5.01 o 
   5   0   5      734.80      704.75     24.71 o 
   6   0   5     1294.15     1259.53     36.40 o 
   7   0   5        9.42       -1.83      8.55 o 
   8   0   5      179.28      191.65     19.46 o 
   9   0   5       33.83       42.15     13.94 o 
  10   0   5       51.77       30.66     20.92 o 
 -13   1   5       67.31      147.90     35.14 o 
 -12   1   5       93.12       72.47     25.01 o 
 -11   1   5       39.48       34.27     19.42 o 
 -10   1   5      881.73      917.80     53.84 o 
  -9   1   5        8.24        9.05      9.19 o 
  -8   1   5      608.98      724.13     34.64 o 
  -7   1   5      115.85      112.75      9.50 o 
  -6   1   5     1438.81     1450.89     24.81 o 
  -5   1   5      337.18      339.99     11.84 o 
  -4   1   5    10502.38    10441.87     92.83 o 
  -3   1   5     4508.35     4608.42     44.78 o 
  -2   1   5      165.90      121.35      6.32 o 
  -1   1   5     2328.30     2173.12     25.15 o 
   0   1   5     1838.88     1838.25     32.56 o 
   1   1   5     2001.41     2140.22     26.70 o 
   2   1   5      881.19      910.93     28.20 o 
   3   1   5     1510.28     1572.19     39.07 o 
   4   1   5        5.29       12.66      6.74 o 
   5   1   5      844.04      866.19     36.31 o 
   6   1   5        2.69       -5.94      7.88 o 
   7   1   5      963.10      960.76     67.06 o 
   8   1   5      157.00      171.63     20.45 o 
   9   1   5       43.66       49.94     16.09 o 
  10   1   5       41.41       30.64     21.74 o 
 -13   2   5       96.02       56.59     22.95 o 
 -12   2   5       27.93       22.44     27.65 o 
 -11   2   5       68.36       55.07     18.53 o 
 -10   2   5       16.96       11.78     12.52 o 
  -9   2   5      297.25      295.02     29.37 o 
  -8   2   5        2.56       -6.29      6.99 o 
  -7   2   5      788.74      856.41     21.09 o 
  -6   2   5       65.52       56.79      7.15 o 
  -5   2   5     4061.09     4033.62     50.65 o 
  -4   2   5      902.90      869.78     18.68 o 
  -3   2   5     6653.27     6682.23     66.77 o 
  -2   2   5     3095.83     3046.54     34.02 o 
  -1   2   5      359.16      417.43     11.85 o 
   0   2   5     1949.34     2173.58     36.92 o 
   1   2   5      465.23      518.76     16.74 o 
   2   2   5     1177.62     1210.71     24.87 o 
   3   2   5       12.01        5.75      6.39 o 
   4   2   5     1258.96     1304.05     30.45 o 
   5   2   5      330.90      273.33     21.22 o 
   6   2   5      489.59      466.85     28.15 o 
   7   2   5      294.91      305.37     31.61 o 
   8   2   5      109.32       43.38     15.91 o 
   9   2   5      109.97       60.48     19.62 o 
  10   2   5       65.47       58.97     27.50 o 
 -13   3   5       72.39       73.10     25.38 o 
 -12   3   5      202.52      174.88     28.52 o 
 -11   3   5        0.08        2.06     14.01 o 
 -10   3   5      169.95      218.26     27.87 o 
  -9   3   5      162.93      140.05     22.74 o 
  -8   3   5      754.66      865.42     31.84 o 
  -7   3   5       20.44       15.75      5.27 o 
  -6   3   5     2845.28     2857.66     40.15 o 
  -5   3   5      631.35      625.98     21.22 o 
  -4   3   5     3481.47     3307.44     41.39 o 
  -3   3   5     2923.50     2772.16     35.16 o 
  -2   3   5      427.83      461.19     14.24 o 
  -1   3   5     1425.62     1407.14     22.72 o 
   0   3   5       14.16       15.03      7.19 o 
   1   3   5     1471.53     1532.88     32.31 o 
   2   3   5       28.05       36.19      7.56 o 
   3   3   5     2621.75     2699.25     74.20 o 
   4   3   5     1116.18     1120.60     39.04 o 
   5   3   5      213.88      234.66     22.62 o 
   6   3   5      209.15      174.66     21.71 o 
   7   3   5       93.15       74.84     17.77 o 
   8   3   5       61.71       75.86     18.94 o 
   9   3   5       74.80       73.01     20.73 o 
 -13   4   5      303.19      306.68     38.38 o 
 -12   4   5       17.96       16.78     18.04 o 
 -11   4   5      237.57      267.47     35.30 o 
 -10   4   5       51.94       37.32     15.54 o 
  -9   4   5      453.30      484.72     46.78 o 
  -8   4   5       15.20       10.29      6.10 o 
  -7   4   5     1357.03     1348.93     27.00 o 
  -6   4   5     2377.25     2390.88     37.16 o 
  -5   4   5     1338.43     1315.90     27.58 o 
  -4   4   5      703.90      667.81     18.09 o 
  -3   4   5       17.37       19.28      5.37 o 
  -2   4   5     2456.38     2341.19     35.35 o 
  -1   4   5      221.02      226.18      9.29 o 
   0   4   5      462.88      493.14     22.27 o 
   1   4   5        3.83        3.70      6.61 o 
   2   4   5     1182.94     1239.70     31.69 o 
   3   4   5      181.83      161.97     16.32 o 
   4   4   5      210.62      244.85     27.50 o 
   5   4   5      635.94      695.09     37.95 o 
   6   4   5        5.21      -11.04     11.04 o 
   7   4   5       23.14        9.80     14.85 o 
   8   4   5       82.51       83.00     22.68 o 
   9   4   5       32.23       43.32     20.89 o 
 -13   5   5        0.03       -9.81     23.21 o 
 -12   5   5      288.70      323.52     37.79 o 
 -11   5   5        9.10       13.53     15.30 o 
 -10   5   5      409.59      383.82     35.92 o 
  -9   5   5       28.26       25.32     12.21 o 
  -8   5   5      905.70      964.12     44.43 o 
  -7   5   5      735.57      753.97     30.52 o 
  -6   5   5      138.93      151.11     12.69 o 
  -5   5   5      899.28      961.30     27.25 o 
  -4   5   5      646.90      641.44     21.22 o 
  -3   5   5     1323.96     1298.78     27.96 o 
  -2   5   5       98.74       92.25      8.85 o 
  -1   5   5     3308.68     3320.01     40.39 o 
   0   5   5      198.61      193.41     14.32 o 
   1   5   5      708.38      767.97     29.54 o 
   2   5   5       65.56       75.99     14.57 o 
   3   5   5       55.87       54.97     12.43 o 
   4   5   5      244.51      296.57     23.63 o 
   5   5   5       10.87        1.03     12.23 o 
   6   5   5      100.49       75.29     20.20 o 
   7   5   5       11.32       -5.44     15.81 o 
   8   5   5      108.76      118.28     36.92 o 
 -13   6   5       98.12      121.17     67.61 o 
 -12   6   5       58.24       38.85     20.88 o 
 -11   6   5      230.62      214.29     37.41 o 
 -10   6   5      178.17      154.13     28.03 o 
  -9   6   5      729.79      841.40     43.48 o 
  -8   6   5      556.95      592.97     22.63 o 
  -7   6   5      444.60      474.79     24.83 o 
  -6   6   5     3481.85     3268.73     55.25 o 
  -5   6   5      149.59      152.91     13.25 o 
  -4   6   5        7.07        7.01      6.68 o 
  -3   6   5      527.71      491.66     20.27 o 
  -2   6   5     3221.33     3313.74     48.43 o 
  -1   6   5       14.98       15.45      5.69 o 
   0   6   5     2380.44     2575.98     58.17 o 
   1   6   5     2520.87     2601.08     84.51 o 
   2   6   5       29.61       34.10     13.11 o 
   3   6   5        6.94        4.79      9.67 o 
   4   6   5       26.64        1.95     11.96 o 
   5   6   5      179.03      199.74     26.91 o 
   6   6   5       46.88        2.53     21.36 o 
   7   6   5      257.85      245.43     42.23 o 
 -13   7   5        3.96       25.76     39.92 o 
 -12   7   5      355.74      362.12     48.10 o 
 -11   7   5      214.32      254.85     30.31 o 
 -10   7   5       35.79       55.23     17.74 o 
  -9   7   5      711.23      724.34     60.04 o 
  -8   7   5       17.59       -1.32      7.35 o 
  -7   7   5      458.92      456.11     22.17 o 
  -6   7   5      376.08      380.30     20.53 o 
  -5   7   5     1836.23     2037.39     56.07 o 
  -4   7   5      286.18      279.50     21.30 o 
  -3   7   5      572.04      581.82     23.23 o 
  -2   7   5       97.71      110.23     13.07 o 
  -1   7   5      491.54      508.23     22.27 o 
   0   7   5     1975.78     1939.29     75.50 o 
   1   7   5      866.07      839.41    126.85 o 
   2   7   5      451.01      576.44     43.76 o 
   3   7   5        0.64       -8.96     14.18 o 
   4   7   5       23.46       11.06     14.58 o 
   5   7   5       93.40       32.97     22.04 o 
   6   7   5      288.74      348.30     49.95 o 
   7   7   5       13.37       23.67     34.56 o 
 -12   8   5       24.93       45.53     24.96 o 
 -11   8   5      218.72      256.64     37.84 o 
 -10   8   5      602.37      648.24     42.21 o 
  -9   8   5       15.47       -4.74     13.20 o 
  -8   8   5      373.57      441.55     29.10 o 
  -7   8   5       72.01       34.30      9.73 o 
  -6   8   5      209.63      240.09     18.05 o 
  -5   8   5       12.17       12.54      8.83 o 
  -4   8   5      759.92      743.39     30.91 o 
  -3   8   5      326.38      348.34     20.24 o 
  -2   8   5      414.64      390.62     26.53 o 
  -1   8   5     1500.78     1577.79     46.94 o 
   0   8   5      474.01      439.30     33.66 o 
   1   8   5      727.83      799.56     52.99 o 
   2   8   5        4.09       25.04     17.36 o 
   3   8   5       91.94      132.45     32.41 o 
   4   8   5       16.76        7.63     18.50 o 
   5   8   5      299.95      341.04     51.11 o 
   6   8   5        0.17       14.83     26.38 o 
 -12   9   5       17.20       20.02     25.38 o 
 -11   9   5      143.23      168.91     34.05 o 
 -10   9   5       12.58       24.08     20.02 o 
  -9   9   5      372.79      388.77     34.54 o 
  -8   9   5      238.25      224.40     23.63 o 
  -7   9   5      210.86      202.49     17.97 o 
  -6   9   5        5.56        7.06     10.24 o 
  -5   9   5     1006.85     1031.04     49.67 o 
  -4   9   5      454.56      448.72     26.83 o 
  -3   9   5      331.62      320.71     20.70 o 
  -2   9   5      485.69      516.85     26.95 o 
  -1   9   5        7.65        5.72     11.54 o 
   0   9   5      349.21      381.10     41.16 o 
   1   9   5       59.09       30.51     19.84 o 
   2   9   5      435.94      466.01     65.89 o 
   3   9   5       64.72       24.33     22.90 o 
   4   9   5      235.12      243.31     46.97 o 
   5   9   5      105.48       75.57     34.12 o 
 -11  10   5        5.89       10.24     28.56 o 
 -10  10   5      101.52      128.98     38.40 o 
  -9  10   5       29.01        0.58     31.12 o 
  -8  10   5      252.74      229.02     28.14 o 
  -7  10   5      147.99      125.43     17.17 o 
  -6  10   5      186.15      174.90     24.49 o 
  -5  10   5      292.98      309.02     27.21 o 
  -4  10   5      451.08      398.86     27.68 o 
  -3  10   5      395.55      394.14     23.83 o 
  -2  10   5      169.73      137.72     17.31 o 
  -1  10   5      409.57      395.45     37.06 o 
   0  10   5        1.62        0.81     17.13 o 
   1  10   5      171.67      158.15     32.91 o 
   2  10   5       15.14       10.73     29.62 o 
   3  10   5      181.60      175.57     50.22 o 
   4  10   5      228.03      223.97     46.69 o 
 -10  11   5        0.32       17.91     32.62 o 
  -9  11   5      139.68      127.03     39.31 o 
  -8  11   5      158.73      160.73     40.52 o 
  -7  11   5       51.68       55.76     17.06 o 
  -6  11   5      133.79      143.21     26.51 o 
  -5  11   5       58.57       59.06     17.71 o 
  -4  11   5      130.24      126.88     22.30 o 
  -3  11   5       27.68       14.71     11.50 o 
  -2  11   5      540.75      514.38     45.42 o 
  -1  11   5       61.80       45.07     32.19 o 
   0  11   5       52.79       39.49     33.05 o 
   1  11   5        1.26       -0.86     28.33 o 
   2  11   5      207.93      284.17     63.10 o 
  -9  12   5       17.18        6.27     31.10 o 
  -8  12   5      170.30      123.88     38.66 o 
  -7  12   5      401.02      408.65     62.53 o 
  -6  12   5        0.68      -16.03     19.44 o 
  -5  12   5       75.31       68.22     24.75 o 
  -4  12   5        0.48       12.03     15.36 o 
  -3  12   5       64.45       93.03     20.46 o 
  -2  12   5        3.03       19.11     20.06 o 
  -1  12   5      208.98      203.47     56.66 o 
   0  12   5       50.83       16.74     37.35 o 
   1  12   5       64.93       55.37     40.78 o 
  -7  13   5       24.69       32.09     25.98 o 
  -6  13   5      259.71      305.56     42.48 o 
  -5  13   5        1.35       -4.90     20.42 o 
  -4  13   5       35.07       41.27     25.20 o 
  -3  13   5        0.06      -14.92     21.42 o 
  -2  13   5      219.36      264.42     66.11 o 
  -1  13   5       14.64       34.34     39.92 o 
   1 -18   6      206.86      258.84     76.84 o 
   2 -18   6        4.60       15.90     23.35 o 
   3 -18   6       74.57       53.91     28.02 o 
  -2 -17   6       66.13       64.44     33.41 o 
  -1 -17   6       22.66       23.51     28.07 o 
   0 -17   6      258.25      223.21     66.96 o 
   1 -17   6       13.46        7.41     26.06 o 
   2 -17   6       71.96       19.69     27.46 o 
   3 -17   6        2.10        2.07     25.89 o 
   4 -17   6      133.51      120.45     29.63 o 
   5 -17   6       18.67       19.56     21.79 o 
   6 -17   6       44.85       35.76     40.99 o 
  -4 -16   6       48.13       42.79     26.28 o 
  -3 -16   6      178.77      195.80     41.98 o 
  -2 -16   6       63.76       41.05     27.76 o 
  -1 -16   6      141.07      176.28     26.94 o 
   0 -16   6       64.34       10.98     29.40 o 
   1 -16   6      243.25      199.97     40.94 o 
   2 -16   6       27.78       37.55     25.75 o 
   3 -16   6       70.21       93.38     24.61 o 
   4 -16   6        0.11       19.93     20.02 o 
   5 -16   6      297.43      325.87     34.44 o 
   6 -16   6      426.48      406.31     38.16 o 
   7 -16   6       36.68       52.68     29.80 o 
  -5 -15   6      101.96       81.06     27.22 o 
  -4 -15   6      338.25      318.62     49.10 o 
  -3 -15   6       16.68       20.89     22.07 o 
  -2 -15   6       49.34       59.33     16.19 o 
  -1 -15   6      131.10       98.89     21.56 o 
   0 -15   6      457.93      528.54     37.40 o 
   1 -15   6      133.87      103.18     19.97 o 
   2 -15   6      125.20      125.30     24.87 o 
   3 -15   6       93.48       46.80     19.76 o 
   4 -15   6       23.41       35.12     18.23 o 
   5 -15   6       59.16       61.63     18.33 o 
   6 -15   6       81.45       76.27     20.55 o 
   7 -15   6      490.86      587.37     64.39 o 
   8 -15   6       53.54       66.16     31.41 o 
  -7 -14   6        1.84       -2.51     25.40 o 
  -6 -14   6       89.43       79.16     32.78 o 
  -5 -14   6      190.05      161.62     31.65 o 
  -4 -14   6       85.36       58.97     16.70 o 
  -3 -14   6      403.31      473.06     32.51 o 
  -2 -14   6      202.08      208.15     22.95 o 
  -1 -14   6      103.42      101.40     16.62 o 
   0 -14   6        5.08       -3.12      9.23 o 
   1 -14   6      273.02      366.30     29.72 o 
   2 -14   6      186.38      211.67     28.85 o 
   3 -14   6      121.09      144.57     24.77 o 
   4 -14   6       88.30       73.55     20.08 o 
   5 -14   6        0.76      -14.25     14.25 o 
   6 -14   6      140.18      133.07     24.81 o 
   7 -14   6        1.44      -18.33     18.33 o 
   8 -14   6      160.98      153.97     31.05 o 
   9 -14   6       27.61        7.39     26.06 o 
  -8 -13   6       79.05       62.85     53.23 o 
  -7 -13   6       20.25       -2.47     29.83 o 
  -6 -13   6      225.44      253.75     35.65 o 
  -5 -13   6       18.06       51.53     15.55 o 
  -4 -13   6     1015.16     1080.05     44.95 o 
  -3 -13   6        0.57       -5.93     10.04 o 
  -2 -13   6      279.82      305.30     25.20 o 
  -1 -13   6      187.35      173.15     19.33 o 
   0 -13   6      219.13      229.44     18.01 o 
   1 -13   6      143.45      142.48     19.10 o 
   2 -13   6      560.13      615.02     35.29 o 
   3 -13   6      704.44      765.67     44.02 o 
   4 -13   6        0.02       -7.59     11.40 o 
   5 -13   6      171.97      175.91     21.24 o 
   6 -13   6        0.20        5.35     12.20 o 
   7 -13   6      191.14      156.96     26.50 o 
   8 -13   6       45.12        9.09     17.04 o 
   9 -13   6       84.31       72.38     22.54 o 
  10 -13   6       31.45       23.92     20.55 o 
  -8 -12   6       56.45       27.67     25.88 o 
  -7 -12   6      522.06      529.60     68.90 o 
  -6 -12   6       85.11       66.77     18.67 o 
  -5 -12   6      516.48      555.52     48.00 o 
  -4 -12   6       31.79       11.05     10.75 o 
  -3 -12   6      348.11      363.26     26.67 o 
  -2 -12   6      501.37      519.43     28.99 o 
  -1 -12   6      581.08      562.81     34.15 o 
   0 -12   6     1170.83     1064.94     32.30 o 
   1 -12   6       46.08       58.69     12.75 o 
   2 -12   6     1102.18     1083.14     36.58 o 
   3 -12   6       12.93       12.44      9.40 o 
   4 -12   6      323.38      332.01     24.30 o 
   5 -12   6       63.52       46.97     12.92 o 
   6 -12   6      132.72      158.62     27.08 o 
   7 -12   6        2.03        4.86     10.65 o 
   8 -12   6      206.90      233.82     25.02 o 
   9 -12   6       61.73       56.76     22.84 o 
  10 -12   6        0.21        4.96     18.13 o 
  -9 -11   6       24.75       26.12     27.22 o 
  -8 -11   6      364.13      409.04     60.31 o 
  -7 -11   6       60.24       41.89     16.81 o 
  -6 -11   6      631.25      650.66     31.71 o 
  -5 -11   6      288.11      325.28     29.03 o 
  -4 -11   6      114.30      100.12     17.29 o 
  -3 -11   6      276.34      274.13     22.27 o 
  -2 -11   6      656.11      641.56     52.97 o 
  -1 -11   6      539.49      525.37     38.63 o 
   0 -11   6      127.50      169.52     13.51 o 
   1 -11   6     2665.05     2713.76     53.98 o 
   2 -11   6        0.96       -5.79      6.81 o 
   3 -11   6     1100.77     1057.68     50.37 o 
   4 -11   6      604.93      620.84     28.63 o 
   5 -11   6        5.03        7.23     12.57 o 
   6 -11   6        8.54       -3.17      9.76 o 
   7 -11   6      348.15      340.77     22.99 o 
   8 -11   6        1.51       -3.17     11.57 o 
   9 -11   6      170.92      134.60     21.06 o 
  10 -11   6      183.19      169.82     25.82 o 
 -10 -10   6        0.18      -16.49     23.41 o 
  -9 -10   6      118.70      177.24     38.65 o 
  -8 -10   6      138.03      183.03     28.74 o 
  -7 -10   6      323.90      363.66     31.48 o 
  -6 -10   6      594.27      648.87     42.01 o 
  -5 -10   6      172.87      167.11     18.77 o 
  -4 -10   6      321.72      358.98     24.52 o 
  -3 -10   6      902.01      930.32     34.62 o 
  -2 -10   6     1811.16     1764.76     74.97 o 
  -1 -10   6        0.80        6.50      5.36 o 
   0 -10   6     2078.15     2164.01     33.21 o 
   1 -10   6      237.81      239.45     16.35 o 
   2 -10   6      462.13      507.32     21.18 o 
   3 -10   6       43.85       37.58      9.73 o 
   4 -10   6     1341.76     1289.85     39.70 o 
   5 -10   6      897.68      906.22     28.34 o 
   6 -10   6       43.44       50.00     12.26 o 
   7 -10   6      140.34      114.55     14.35 o 
   8 -10   6      277.90      209.91     21.36 o 
   9 -10   6      183.20      225.59     23.34 o 
  10 -10   6       83.82       61.41     21.54 o 
  11 -10   6      215.04      230.87     51.94 o 
 -10  -9   6      108.53      127.11     35.43 o 
  -9  -9   6      104.02      141.32     27.13 o 
  -8  -9   6       66.95       61.38     19.65 o 
  -7  -9   6      140.81      142.04     15.56 o 
  -6  -9   6      473.99      457.49     27.12 o 
  -5  -9   6      704.33      735.76     32.43 o 
  -4  -9   6       91.39       74.84     12.98 o 
  -3  -9   6     1034.81     1016.45     33.86 o 
  -2  -9   6      387.11      436.33     22.38 o 
  -1  -9   6     3184.39     3183.02     43.76 o 
   0  -9   6      872.58      870.72     21.22 o 
   1  -9   6     1746.03     1878.68     38.03 o 
   2  -9   6      976.43      972.66     30.82 o 
   3  -9   6      187.79      188.55     13.45 o 
   4  -9   6       98.02       95.21     13.43 o 
   5  -9   6      886.67      848.54     46.87 o 
   6  -9   6      923.37      921.54     33.08 o 
   7  -9   6       19.62       -0.85      8.14 o 
   8  -9   6      250.90      232.78     20.35 o 
   9  -9   6        9.48       18.32     12.06 o 
  10  -9   6      213.74      265.50     40.01 o 
  11  -9   6       36.49       38.38     23.01 o 
 -11  -8   6      248.24      180.20     34.09 o 
 -10  -8   6      116.26       56.13     33.27 o 
  -9  -8   6       33.63       24.30     17.21 o 
  -8  -8   6      162.02      138.02     20.46 o 
  -7  -8   6      361.26      382.37     26.35 o 
  -6  -8   6      428.06      432.92     26.59 o 
  -5  -8   6      644.59      617.80     28.76 o 
  -4  -8   6     3741.94     3728.00     66.91 o 
  -3  -8   6        1.22       -1.05      5.52 o 
  -2  -8   6      977.67     1054.96     24.98 o 
  -1  -8   6     1318.71     1317.88     30.47 o 
   0  -8   6     2207.22     2267.56     42.60 o 
   1  -8   6     1331.41     1363.87     29.20 o 
   2  -8   6      354.78      379.12     14.62 o 
   3  -8   6      671.74      762.30     20.60 o 
   4  -8   6      496.18      498.11     28.94 o 
   5  -8   6     1920.07     1935.61     43.84 o 
   6  -8   6       31.19       15.60      8.18 o 
   7  -8   6      642.92      649.72     35.08 o 
   8  -8   6       74.88      108.07     14.51 o 
   9  -8   6       64.65       59.66     24.49 o 
  10  -8   6        0.41        3.70     13.97 o 
  11  -8   6      197.44      225.37     34.44 o 
 -11  -7   6      100.34      132.07     29.87 o 
 -10  -7   6       76.57       35.64     19.19 o 
  -9  -7   6      311.85      308.45     39.91 o 
  -8  -7   6        8.19       -6.93     10.59 o 
  -7  -7   6      194.87      224.86     17.38 o 
  -6  -7   6      322.98      347.33     22.30 o 
  -5  -7   6     3842.54     3909.01     90.89 o 
  -4  -7   6      283.98      279.65     20.37 o 
  -3  -7   6     3286.07     3276.11     66.05 o 
  -2  -7   6     4477.11     4640.37     58.24 o 
  -1  -7   6      887.52      888.00     17.84 o 
   0  -7   6      187.96      200.39     11.84 o 
   1  -7   6      638.79      648.43     17.76 o 
   2  -7   6     1155.41     1072.98     22.66 o 
   3  -7   6        0.46       -0.95      5.03 o 
   4  -7   6      658.58      660.53     22.03 o 
   5  -7   6        0.08       -1.33      5.83 o 
   6  -7   6     1610.52     1610.47     36.53 o 
   7  -7   6      207.12      221.06     21.01 o 
   8  -7   6      235.61      185.43     21.07 o 
   9  -7   6       77.83       62.52     25.04 o 
  10  -7   6      104.78      104.44     33.90 o 
  11  -7   6        0.36       13.82     19.24 o 
 -12  -6   6      162.15       78.64     27.23 o 
 -11  -6   6       10.19       11.22     17.08 o 
 -10  -6   6       54.84       64.94     17.36 o 
  -9  -6   6       17.08       23.32     13.04 o 
  -8  -6   6      725.23      758.62     36.53 o 
  -7  -6   6        7.35        1.84      6.41 o 
  -6  -6   6      755.45      775.97     23.73 o 
  -5  -6   6      327.88      357.84     18.52 o 
  -4  -6   6     3421.54     3450.43     81.81 o 
  -3  -6   6     1391.44     1309.87     29.16 o 
  -2  -6   6      900.39      927.02     20.58 o 
  -1  -6   6     2101.27     2194.29     30.23 o 
   0  -6   6      615.11      550.13     15.94 o 
   1  -6   6     1823.34     1841.00     31.48 o 
   2  -6   6      587.59      531.51     19.30 o 
   3  -6   6     1564.26     1461.98     32.57 o 
   4  -6   6       69.94       79.69     11.39 o 
   5  -6   6       99.35      113.09     12.24 o 
   6  -6   6       29.71       17.45      8.16 o 
   7  -6   6      490.76      472.19     38.91 o 
   8  -6   6      267.33      309.39     38.88 o 
   9  -6   6       64.80       85.59     23.94 o 
  10  -6   6       63.24       47.25     15.04 o 
  11  -6   6       48.70       44.40     18.93 o 
 -12  -5   6        0.24       -4.76     21.50 o 
 -11  -5   6      109.50      112.01     22.25 o 
 -10  -5   6       22.30       28.96     20.82 o 
  -9  -5   6      369.97      418.04     35.12 o 
  -8  -5   6        7.92       13.81      9.80 o 
  -7  -5   6     2446.39     2455.34     44.78 o 
  -6  -5   6      122.25       91.66     15.49 o 
  -5  -5   6     1438.92     1498.63     34.37 o 
  -4  -5   6      935.10      974.09     30.44 o 
  -3  -5   6       34.03       23.80      6.46 o 
  -2  -5   6     1881.40     1835.11     35.07 o 
  -1  -5   6      560.91      538.98     12.37 o 
   0  -5   6     2789.64     2829.63     32.04 o 
   1  -5   6     2109.22     2070.19     34.76 o 
   2  -5   6    10353.33    10317.27    119.76 o 
   3  -5   6      162.42      153.98      9.15 o 
   4  -5   6      743.73      721.62     21.94 o 
   5  -5   6       86.81      112.97     21.06 o 
   6  -5   6      182.90      148.24     21.57 o 
   7  -5   6        5.68        8.97     14.59 o 
   8  -5   6      461.16      355.59     45.37 o 
   9  -5   6      519.95      541.08     57.23 o 
  10  -5   6       60.69       42.07     16.59 o 
  11  -5   6       65.72       71.08     20.21 o 
 -13  -4   6        3.73       -0.43     27.04 o 
 -12  -4   6      134.11      154.17     34.59 o 
 -11  -4   6       52.05       30.75     16.29 o 
 -10  -4   6      220.65      217.42     23.97 o 
  -9  -4   6        1.54       -0.67      9.04 o 
  -8  -4   6     1621.60     1737.35     57.02 o 
  -7  -4   6     1000.45     1018.50     24.56 o 
  -6  -4   6      265.08      269.05     14.44 o 
  -5  -4   6      279.87      263.19     17.05 o 
  -4  -4   6      390.59      365.34     24.87 o 
  -3  -4   6     1907.34     1961.56     31.21 o 
  -2  -4   6      814.48      800.01     15.61 o 
  -1  -4   6     6819.01     6919.57     69.52 o 
   0  -4   6       13.57       15.26      2.74 o 
   1  -4   6     1840.03     1657.81     28.91 o 
   2  -4   6     2400.75     2344.65     40.89 o 
   3  -4   6     5817.27     5709.19     78.51 o 
   4  -4   6     1153.49     1130.69     47.34 o 
   5  -4   6      192.08      198.89     58.16 o 
   6  -4   6       41.99       42.93     25.76 o 
   7  -4   6      332.52      403.50     68.68 o 
   8  -4   6      425.63      373.77     45.77 o 
   9  -4   6      159.35      166.27     19.03 o 
  10  -4   6      313.49      321.59     28.25 o 
  11  -4   6       21.48       42.06     18.26 o 
 -13  -3   6      134.98      100.45     43.78 o 
 -12  -3   6       73.26       82.99     27.76 o 
 -11  -3   6      245.32      245.91     30.27 o 
 -10  -3   6        0.50        4.94     11.17 o 
  -9  -3   6      755.75      766.12     31.43 o 
  -8  -3   6      933.75      932.32     23.18 o 
  -7  -3   6      837.13      874.85     22.34 o 
  -6  -3   6     1544.28     1515.57     33.49 o 
  -5  -3   6       40.56       45.59      7.92 o 
  -4  -3   6       47.24       33.89      5.21 o 
  -3  -3   6     4386.10     4618.12     54.35 o 
  -2  -3   6     2162.45     2032.34     29.01 o 
  -1  -3   6       15.50       13.86      2.77 o 
   0  -3   6     4333.67     4138.27     42.40 o 
   1  -3   6     4722.66     4843.08     50.87 o 
   2  -3   6     2277.33     2353.35     33.88 o 
   3  -3   6     1473.28     1429.60     55.47 o 
   4  -3   6      684.41      602.25     63.96 o 
   5  -3   6      645.37      793.69     78.55 o 
   6  -3   6       55.49       58.81     30.05 o 
   7  -3   6      222.92      285.45     61.81 o 
   8  -3   6      239.31      262.16     47.43 o 
   9  -3   6      557.40      595.72     44.00 o 
  10  -3   6       33.51       14.02     15.87 o 
  11  -3   6      100.27       89.69     21.69 o 
 -13  -2   6       23.91       -6.44     29.62 o 
 -12  -2   6      368.08      326.99     43.38 o 
 -11  -2   6       55.26       41.96     20.92 o 
 -10  -2   6      532.38      564.51     32.24 o 
  -9  -2   6      810.49      823.22     33.75 o 
  -8  -2   6      389.77      389.88     16.77 o 
  -7  -2   6     1213.96     1232.33     29.57 o 
  -6  -2   6       56.94       59.20      7.37 o 
  -5  -2   6      981.40      942.52     28.99 o 
  -4  -2   6      494.39      569.96     18.14 o 
  -3  -2   6     4737.38     4860.17     52.43 o 
  -2  -2   6     2441.60     2803.84     35.55 o 
  -1  -2   6    12244.23    12169.13    102.77 o 
   0  -2   6     5377.66     5265.10     49.02 o 
   1  -2   6      752.14      720.10     15.84 o 
   2  -2   6      994.07     1008.40     37.35 o 
   3  -2   6      412.16      393.23     14.75 o 
   4  -2   6      651.94      665.54     20.79 o 
   5  -2   6      118.89      116.65     12.97 o 
   6  -2   6     1586.56     1610.13     54.94 o 
   7  -2   6       59.14       63.00     14.21 o 
   8  -2   6      408.47      398.10     40.35 o 
   9  -2   6       17.30       35.47     14.38 o 
  10  -2   6      191.41      170.47     27.14 o 
 -13  -1   6      355.37      327.09     68.68 o 
 -12  -1   6       22.61        8.60     25.97 o 
 -11  -1   6      485.16      500.79     55.80 o 
 -10  -1   6      592.32      702.10     49.01 o 
  -9  -1   6       37.06       29.54      9.90 o 
  -8  -1   6      676.06      660.63     19.43 o 
  -7  -1   6      260.08      257.82     12.17 o 
  -6  -1   6     1902.16     1996.12     31.10 o 
  -5  -1   6      124.44      156.48      8.61 o 
  -4  -1   6     2705.33     2735.14     36.97 o 
  -3  -1   6        6.90       -0.70      2.51 o 
  -2  -1   6     8003.13     7976.28     72.27 o 
  -1  -1   6       84.66       62.83      6.21 o 
   0  -1   6     1684.16     1704.66     19.90 o 
   1  -1   6     8589.60     8738.17     84.58 o 
   2  -1   6        0.38       -1.18      3.72 o 
   3  -1   6      231.48      245.57     15.42 o 
   4  -1   6      210.88      218.51     11.79 o 
   5  -1   6     1039.52     1101.28     28.67 o 
   6  -1   6      370.63      332.52     45.29 o 
   7  -1   6      558.06      581.48     25.27 o 
   8  -1   6      355.03      325.45     35.53 o 
   9  -1   6       20.64       28.00     16.64 o 
  10  -1   6       27.45       22.91     17.70 o 
 -13   0   6       99.58      149.81     51.08 o 
 -12   0   6      295.94      392.96     44.74 o 
 -11   0   6      654.11      741.46     78.98 o 
 -10   0   6        7.22        0.62     13.87 o 
  -9   0   6     1056.19     1165.59     51.46 o 
  -8   0   6        3.06        3.74      5.45 o 
  -7   0   6      341.26      409.67     13.87 o 
  -6   0   6     1326.35     1328.39     30.26 o 
  -5   0   6     6178.41     6010.95     61.27 o 
  -4   0   6     2068.61     2186.10     32.41 o 
  -3   0   6     2943.88     2881.84     34.18 o 
  -2   0   6     1085.00     1026.68     16.24 o 
  -1   0   6       77.92      122.57      5.73 o 
   0   0   6     1385.32     1366.04     19.79 o 
   1   0   6      281.71      273.96     13.17 o 
   2   0   6     2861.26     3075.26     57.96 o 
   3   0   6        1.86       -0.59      5.59 o 
   4   0   6      849.27      856.79     27.88 o 
   5   0   6       16.01       11.13      7.48 o 
   6   0   6      488.35      509.93     27.82 o 
   7   0   6      336.36      376.78     23.54 o 
   8   0   6       19.20       18.18     12.37 o 
   9   0   6       15.43       20.42     16.31 o 
  10   0   6        6.23        9.25     20.40 o 
 -13   1   6       24.16       20.30     24.06 o 
 -12   1   6      461.72      339.67     37.03 o 
 -11   1   6        0.91        9.73     13.94 o 
 -10   1   6      562.87      631.01     40.69 o 
  -9   1   6       62.01       65.23     13.19 o 
  -8   1   6      288.85      286.74     15.59 o 
  -7   1   6       80.21       87.74     10.81 o 
  -6   1   6     1209.32     1247.83     23.67 o 
  -5   1   6      576.21      560.88     21.38 o 
  -4   1   6     5937.97     5841.15     59.95 o 
  -3   1   6     2216.03     2026.34     28.05 o 
  -2   1   6      151.88      156.60      7.77 o 
  -1   1   6     1445.39     1549.23     29.46 o 
   0   1   6      338.49      311.28     12.07 o 
   1   1   6     1229.62     1266.12     25.16 o 
   2   1   6       14.47       12.03      4.21 o 
   3   1   6     2199.43     2139.79     50.48 o 
   4   1   6       15.59        8.88     12.07 o 
   5   1   6      209.06      237.38     19.34 o 
   6   1   6      175.18      167.91     46.76 o 
   7   1   6       31.44       27.47     12.39 o 
   8   1   6       52.55       43.23     14.65 o 
   9   1   6       41.99       12.71     35.63 o 
 -13   2   6      275.99      254.55     44.76 o 
 -12   2   6        4.10        4.98     16.35 o 
 -11   2   6      174.09      166.58     39.06 o 
 -10   2   6        4.10        7.72     12.26 o 
  -9   2   6      168.48      159.66     18.74 o 
  -8   2   6       25.70       25.58      7.66 o 
  -7   2   6      269.59      287.32     14.70 o 
  -6   2   6      173.46      168.72     17.83 o 
  -5   2   6     1979.19     1897.85     44.64 o 
  -4   2   6     3919.44     3911.97     58.65 o 
  -3   2   6      439.58      451.19     14.28 o 
  -2   2   6     1722.22     1695.02     22.74 o 
  -1   2   6      198.51      237.14     11.99 o 
   0   2   6     1248.00     1305.15     28.91 o 
   1   2   6     1495.22     1584.52     31.76 o 
   2   2   6     3551.04     3750.27     65.80 o 
   3   2   6      203.84      221.89     28.12 o 
   4   2   6       82.11      102.42     15.24 o 
   5   2   6      277.38      288.96     22.95 o 
   6   2   6        5.28        1.55     10.29 o 
   7   2   6      182.77      207.78     28.23 o 
   8   2   6       45.62        1.55     14.51 o 
   9   2   6      118.48       96.04     22.53 o 
 -13   3   6        0.52       -7.72     21.04 o 
 -12   3   6      177.53      159.57     28.43 o 
 -11   3   6       33.23       30.27     16.80 o 
 -10   3   6      448.07      364.56     48.39 o 
  -9   3   6        0.44       16.63      9.95 o 
  -8   3   6     1605.99     1720.09     39.90 o 
  -7   3   6      145.29      132.25     12.13 o 
  -6   3   6      180.64      193.45     14.10 o 
  -5   3   6      867.55      847.14     22.91 o 
  -4   3   6     2134.08     2062.83     35.59 o 
  -3   3   6     2534.43     2448.73     36.97 o 
  -2   3   6        8.21        6.68      4.34 o 
  -1   3   6     3567.26     3519.47     50.59 o 
   0   3   6        7.78        8.15      4.92 o 
   1   3   6     1275.92     1255.56     32.58 o 
   2   3   6      824.54      847.01     29.65 o 
   3   3   6     2141.83     2361.42     70.14 o 
   4   3   6      386.42      455.63     29.60 o 
   5   3   6       21.42        1.03     11.18 o 
   6   3   6      114.49      106.19     18.93 o 
   7   3   6       95.81       86.48     19.69 o 
   8   3   6      192.54      213.80     27.89 o 
 -13   4   6      109.50      174.76     41.20 o 
 -12   4   6       65.94       56.98     20.98 o 
 -11   4   6      455.47      363.95     36.93 o 
 -10   4   6       48.05       32.17     15.35 o 
  -9   4   6      780.66      780.02     37.75 o 
  -8   4   6     1697.55     1701.94     55.98 o 
  -7   4   6      320.71      342.20     22.85 o 
  -6   4   6      633.90      620.85     29.86 o 
  -5   4   6      232.06      270.00     14.53 o 
  -4   4   6      334.78      338.06     15.73 o 
  -3   4   6     1011.62      980.95     22.02 o 
  -2   4   6     4060.96     3917.09     49.89 o 
  -1   4   6      987.90     1020.54     28.93 o 
   0   4   6      622.18      652.80     30.77 o 
   1   4   6     3130.04     3099.14     65.39 o 
   2   4   6     1627.85     1679.63     44.68 o 
   3   4   6      388.03      365.24     23.19 o 
   4   4   6       57.08       38.59     14.86 o 
   5   4   6      111.29      129.42     21.67 o 
   6   4   6        1.57        1.23     13.43 o 
   7   4   6      129.07      139.93     37.13 o 
   8   4   6       35.24       46.44     20.62 o 
 -13   5   6       48.47       29.03     29.33 o 
 -12   5   6      191.54      255.80     53.51 o 
 -11   5   6      169.41      188.56     29.19 o 
 -10   5   6       93.48      112.21     22.55 o 
  -9   5   6      185.62      158.24     21.12 o 
  -8   5   6      576.55      560.74     36.03 o 
  -7   5   6     3274.53     3388.54     57.15 o 
  -6   5   6      111.11      100.66     11.35 o 
  -5   5   6      534.90      518.00     20.75 o 
  -4   5   6        6.83        6.44      6.69 o 
  -3   5   6      795.34      827.11     23.37 o 
  -2   5   6       66.18       37.66      7.06 o 
  -1   5   6     3798.77     3785.18     54.97 o 
   0   5   6     3392.45     3353.67     88.17 o 
   1   5   6       74.10       83.09     15.76 o 
   2   5   6      375.89      396.59     26.03 o 
   3   5   6       69.48       75.74     14.58 o 
   4   5   6       78.96       88.27     19.36 o 
   5   5   6       12.26       10.11     15.49 o 
   6   5   6      219.23      259.63     30.89 o 
   7   5   6        3.08       12.69     23.89 o 
 -13   6   6      116.26      108.04     38.56 o 
 -12   6   6      187.61      141.47     58.16 o 
 -11   6   6      194.72      221.79     31.85 o 
 -10   6   6      651.60      662.69     46.57 o 
  -9   6   6      146.57      104.69     16.83 o 
  -8   6   6      110.44      134.70     21.50 o 
  -7   6   6        1.96       -6.48      6.48 o 
  -6   6   6     2314.27     2315.60     46.06 o 
  -5   6   6       97.88       96.47     11.69 o 
  -4   6   6     2081.78     2022.97     45.99 o 
  -3   6   6      303.75      343.02     18.34 o 
  -2   6   6     1376.65     1427.40     35.84 o 
  -1   6   6      471.01      503.50     28.25 o 
   0   6   6      131.08      162.07     25.47 o 
   1   6   6     1352.29     1456.99     51.52 o 
   2   6   6       36.02       41.42     12.86 o 
   3   6   6      136.39      126.03     19.70 o 
   4   6   6        8.03       -2.50     16.74 o 
   5   6   6      253.71      287.59     43.67 o 
   6   6   6       19.67      -10.78     21.43 o 
   7   6   6      174.25      211.97     41.75 o 
 -12   7   6       98.01      121.97     56.04 o 
 -11   7   6      194.79      242.97     47.15 o 
 -10   7   6        7.49       26.18     15.35 o 
  -9   7   6      385.05      356.57     27.42 o 
  -8   7   6      130.18      105.39     13.51 o 
  -7   7   6      280.75      291.84     19.54 o 
  -6   7   6      181.79      167.20     16.93 o 
  -5   7   6      883.77      929.03     34.07 o 
  -4   7   6      894.85      867.55     42.11 o 
  -3   7   6      469.60      475.98     30.35 o 
  -2   7   6      219.14      212.78     16.98 o 
  -1   7   6        5.26       15.22     10.13 o 
   0   7   6     1603.03     1667.29     57.17 o 
   1   7   6        1.52        7.74     14.84 o 
   2   7   6      227.62      217.95     27.69 o 
   3   7   6       13.14        8.46     16.19 o 
   4   7   6      229.67      186.90     45.50 o 
   5   7   6       50.33       82.50     30.98 o 
   6   7   6      123.58       79.31     36.49 o 
 -12   8   6       73.53      106.94     38.98 o 
 -11   8   6        3.04        8.79     21.72 o 
 -10   8   6      332.42      317.59     38.69 o 
  -9   8   6        8.84       15.03     12.96 o 
  -8   8   6       20.80       25.32     10.73 o 
  -7   8   6        2.44       -8.25      8.68 o 
  -6   8   6      446.00      439.58     26.67 o 
  -5   8   6      500.19      506.32     35.99 o 
  -4   8   6      154.94      184.38     18.53 o 
  -3   8   6      807.07      823.87     29.41 o 
  -2   8   6      380.11      327.61     21.10 o 
  -1   8   6      255.19      320.91     31.61 o 
   0   8   6       53.54       34.72     18.15 o 
   1   8   6      368.82      357.15     66.32 o 
   2   8   6        3.06        7.07     17.48 o 
   3   8   6      329.98      346.21     37.76 o 
   4   8   6       29.00       28.48     25.62 o 
   5   8   6       67.97       83.94     32.32 o 
 -11   9   6       63.26       15.74     27.30 o 
 -10   9   6        3.26      -21.14     21.14 o 
  -9   9   6       79.10       75.74     33.05 o 
  -8   9   6      163.25      138.96     22.51 o 
  -7   9   6      175.71      136.98     18.16 o 
  -6   9   6      137.67      135.97     17.58 o 
  -5   9   6      304.02      302.76     23.85 o 
  -4   9   6      577.96      592.15     30.78 o 
  -3   9   6       24.42       27.65     10.28 o 
  -2   9   6      132.64      146.00     22.61 o 
  -1   9   6        1.48       19.49     17.84 o 
   0   9   6      121.45      114.36     28.49 o 
   1   9   6        5.53       12.14     20.03 o 
   2   9   6      383.83      415.61    118.26 o 
   3   9   6      142.62      125.51     35.89 o 
   4   9   6       36.81       20.72     29.14 o 
 -11  10   6        8.94       15.70     29.82 o 
 -10  10   6      190.77      203.87     45.36 o 
  -9  10   6       34.44       -0.36     23.04 o 
  -8  10   6       64.81       47.43     22.63 o 
  -7  10   6      344.72      412.43     41.57 o 
  -6  10   6        8.69      -10.42     10.42 o 
  -5  10   6      195.80      162.95     20.22 o 
  -4  10   6       99.07       80.77     15.62 o 
  -3  10   6      299.98      333.41     30.75 o 
  -2  10   6       61.83       46.49     16.37 o 
  -1  10   6      118.80      143.84     31.72 o 
   0  10   6        3.69       17.17     28.76 o 
   1  10   6      116.50       76.41     39.92 o 
   2  10   6      113.26      170.41     53.23 o 
   3  10   6       50.64       36.63     30.86 o 
  -9  11   6      238.07      178.18     44.25 o 
  -8  11   6      298.68      402.32     50.01 o 
  -7  11   6        7.82      -13.90     15.09 o 
  -6  11   6      278.94      269.66     37.57 o 
  -5  11   6        5.08        4.56     15.05 o 
  -4  11   6        8.51       36.64     17.35 o 
  -3  11   6        0.03        2.47     18.50 o 
  -2  11   6      254.07      167.84     52.80 o 
  -1  11   6       51.28       15.88     31.34 o 
   0  11   6      113.94       49.36     39.06 o 
   1  11   6      127.36      167.84     54.52 o 
  -8  12   6       20.83       51.16     34.65 o 
  -7  12   6      288.47      337.09     44.38 o 
  -6  12   6       15.31       -5.91     20.95 o 
  -5  12   6       25.67       16.94     22.11 o 
  -4  12   6        0.12       13.69     22.46 o 
  -3  12   6      116.03       65.02     35.63 o 
  -2  12   6       38.19      -32.62     32.62 o 
  -1  12   6      133.84       36.49     39.49 o 
   0 -18   7       41.22       53.23     49.36 o 
   1 -18   7      136.44      164.92     44.31 o 
   2 -18   7        0.03        0.18     26.24 o 
   3 -18   7       77.55       51.79     32.88 o 
   4 -18   7       23.25        3.80     25.01 o 
  -3 -17   7        5.52       20.47     28.45 o 
  -2 -17   7      158.70      186.71     42.35 o 
  -1 -17   7       19.05       33.96     28.96 o 
   0 -17   7      176.01      115.90     52.37 o 
   1 -17   7       82.18       70.78     31.41 o 
   2 -17   7        8.14        0.43     24.59 o 
   3 -17   7        0.75      -20.59     24.06 o 
   4 -17   7      210.31      202.60     70.61 o 
   5 -17   7       40.78        6.87     22.71 o 
   6 -17   7        0.49       -4.05     22.16 o 
  -4 -16   7        0.78      -16.16     23.34 o 
  -3 -16   7      173.70      143.05     37.95 o 
  -2 -16   7       21.60       14.44     17.02 o 
  -1 -16   7       64.61       18.98     24.13 o 
   0 -16   7       37.95       47.65     37.35 o 
   1 -16   7      209.86      160.80     36.69 o 
   2 -16   7      215.97      250.90     40.42 o 
   3 -16   7       34.98       39.60     20.77 o 
   4 -16   7       19.28       12.62     19.76 o 
   5 -16   7      174.97      204.08     33.55 o 
   6 -16   7      157.92      154.53     62.12 o 
   7 -16   7        2.02      -19.38     23.58 o 
  -6 -15   7       95.34       29.21     83.70 o 
  -5 -15   7       17.76        6.60     24.74 o 
  -4 -15   7      403.02      502.11     75.33 o 
  -3 -15   7        0.74       13.71     16.26 o 
  -2 -15   7       31.34       20.60     13.59 o 
  -1 -15   7       41.90       31.62     13.51 o 
   0 -15   7      309.15      369.96     43.43 o 
   1 -15   7      159.69      134.17     25.22 o 
   2 -15   7       92.84       64.41     20.02 o 
   3 -15   7      536.33      528.62     43.28 o 
   4 -15   7       12.23       17.39     17.11 o 
   5 -15   7      154.16      184.16     29.84 o 
   6 -15   7        0.09       -2.50     17.00 o 
   7 -15   7      175.65      195.18     41.53 o 
   8 -15   7       18.45       -9.54     24.90 o 
  -7 -14   7      119.29       87.99     33.64 o 
  -6 -14   7        2.62       15.05     19.38 o 
  -5 -14   7      257.69      222.27     30.49 o 
  -4 -14   7        8.37        6.92     15.07 o 
  -3 -14   7      252.36      265.31     26.26 o 
  -2 -14   7       78.54       63.85     14.99 o 
  -1 -14   7      283.10      268.49     23.08 o 
   0 -14   7       34.21       37.68     13.67 o 
   1 -14   7      192.03      218.69     43.16 o 
   2 -14   7      823.43      864.58     48.84 o 
   3 -14   7        1.36       -6.01     13.93 o 
   4 -14   7      113.25       82.65     31.11 o 
   5 -14   7        6.64        0.93     14.53 o 
   6 -14   7      163.26      153.59     54.73 o 
   7 -14   7       16.00       18.09     18.46 o 
   8 -14   7      116.26      127.04     34.73 o 
   9 -14   7       30.13       22.49     25.64 o 
  -8 -13   7      272.02      255.41     50.90 o 
  -7 -13   7      122.28      116.14     47.65 o 
  -6 -13   7      177.83      127.36     22.12 o 
  -5 -13   7      101.31       52.11     22.86 o 
  -4 -13   7      277.60      230.07     23.93 o 
  -3 -13   7       19.66        3.91     10.02 o 
  -2 -13   7      867.50      848.39     36.66 o 
  -1 -13   7      470.54      425.34     30.55 o 
   0 -13   7      396.27      355.48     27.83 o 
   1 -13   7     1223.82     1125.19     43.32 o 
   2 -13   7        6.91       17.97     18.10 o 
   3 -13   7      569.19      608.49     41.73 o 
   4 -13   7       68.75       67.78     15.11 o 
   5 -13   7       43.18       17.83     14.77 o 
   6 -13   7        1.93       -1.14     13.19 o 
   7 -13   7      293.38      262.22     28.38 o 
   8 -13   7      142.96      125.57     23.38 o 
   9 -13   7       50.39       37.97     25.45 o 
  -9 -12   7      169.48      146.72     39.18 o 
  -8 -12   7       46.98       84.42     30.68 o 
  -7 -12   7      208.53      226.43     32.99 o 
  -6 -12   7      291.87      271.31     30.18 o 
  -5 -12   7      202.06      136.70     19.10 o 
  -4 -12   7      188.36      207.74     25.84 o 
  -3 -12   7      191.10      198.09     22.55 o 
  -2 -12   7      795.87      796.31     34.70 o 
  -1 -12   7      268.04      255.84     19.67 o 
   0 -12   7      989.67      981.40     27.16 o 
   1 -12   7        7.90        9.40      9.30 o 
   2 -12   7     2697.17     2660.43     62.19 o 
   3 -12   7      596.28      584.11     29.95 o 
   4 -12   7      239.58      287.91     31.87 o 
   5 -12   7      207.54      207.68     24.44 o 
   6 -12   7       30.62       22.33     12.80 o 
   7 -12   7       26.05       38.35     12.76 o 
   8 -12   7      170.74      149.69     22.43 o 
   9 -12   7      254.36      254.77     27.22 o 
  10 -12   7       17.08        2.09     22.38 o 
  -9 -11   7       63.70       40.01     65.46 o 
  -8 -11   7       82.49       56.44     26.71 o 
  -7 -11   7      356.16      433.70     35.05 o 
  -6 -11   7       26.46       33.26     13.12 o 
  -5 -11   7       96.57       86.18     19.39 o 
  -4 -11   7      514.66      519.80     32.16 o 
  -3 -11   7     1227.74     1247.51     56.66 o 
  -2 -11   7      207.49      198.20     18.65 o 
  -1 -11   7     2187.35     2230.14     65.96 o 
   0 -11   7     1593.63     1489.78     38.97 o 
   1 -11   7      275.00      320.41     19.77 o 
   2 -11   7        8.06       -3.22      7.80 o 
   3 -11   7      976.61      890.75     32.89 o 
   4 -11   7      683.35      645.02     40.58 o 
   5 -11   7      134.85      147.26     23.61 o 
   6 -11   7      331.01      306.06     24.36 o 
   7 -11   7        6.49        2.17      9.81 o 
   8 -11   7       43.10       54.42     15.81 o 
   9 -11   7       29.35       19.17     14.86 o 
  10 -11   7      110.14      106.40     28.67 o 
 -10 -10   7      155.16      220.08     44.87 o 
  -9 -10   7        2.35       32.00     25.47 o 
  -8 -10   7       39.80       39.47     22.55 o 
  -7 -10   7        8.06       -0.38      9.76 o 
  -6 -10   7      447.11      475.71     29.71 o 
  -5 -10   7       16.51       11.79      9.67 o 
  -4 -10   7      791.07      806.95     34.10 o 
  -3 -10   7        9.62       11.55      8.02 o 
  -2 -10   7     1905.99     1912.21     40.29 o 
  -1 -10   7      467.45      441.59     15.71 o 
   0 -10   7     2281.21     2281.54     46.25 o 
   1 -10   7      694.46      719.21     25.11 o 
   2 -10   7       29.98       28.62      7.91 o 
   3 -10   7      116.55       99.43     18.34 o 
   4 -10   7      284.66      265.72     16.69 o 
   5 -10   7     1140.86     1094.84     37.35 o 
   6 -10   7        3.19        7.61      9.34 o 
   7 -10   7      227.10      223.57     17.41 o 
   8 -10   7        4.12      -10.41     10.41 o 
   9 -10   7      147.59      150.27     39.26 o 
  10 -10   7        4.35        2.47     17.78 o 
 -11  -9   7      120.40      118.42     31.58 o 
 -10  -9   7       15.64        8.85     22.44 o 
  -9  -9   7       24.80       30.93     23.58 o 
  -8  -9   7        3.66        4.29     12.70 o 
  -7  -9   7        1.93       -7.94      8.23 o 
  -6  -9   7      266.13      253.55     25.28 o 
  -5  -9   7      841.92      909.19     35.80 o 
  -4  -9   7       48.89       24.68      9.49 o 
  -3  -9   7     1511.48     1497.98     41.10 o 
  -2  -9   7      398.03      437.94     17.44 o 
  -1  -9   7      729.02      713.05     17.85 o 
   0  -9   7     1387.16     1363.53     32.60 o 
   1  -9   7      245.77      274.83     15.34 o 
   2  -9   7      213.02      234.03     18.66 o 
   3  -9   7      743.16      782.29     23.45 o 
   4  -9   7      941.18      987.34     35.93 o 
   5  -9   7      188.97      195.84     16.96 o 
   6  -9   7      980.61      996.07     33.33 o 
   7  -9   7      299.90      254.22     16.90 o 
   8  -9   7       29.72       21.83     10.98 o 
   9  -9   7        0.57       -0.52     13.35 o 
  10  -9   7      181.94      177.98     37.90 o 
 -11  -8   7       24.77       16.91     21.69 o 
 -10  -8   7      192.58      134.68     32.38 o 
  -9  -8   7       33.05        9.23     15.91 o 
  -8  -8   7       22.20       24.61     12.83 o 
  -7  -8   7      322.83      304.04     27.93 o 
  -6  -8   7     1342.52     1331.95     61.35 o 
  -5  -8   7      495.31      468.22     25.74 o 
  -4  -8   7     2115.18     2083.23     49.68 o 
  -3  -8   7      425.21      413.11     23.19 o 
  -2  -8   7      158.61      129.64     11.52 o 
  -1  -8   7      879.43      949.74     18.45 o 
   0  -8   7      955.33      941.28     25.00 o 
   1  -8   7     2594.98     2605.88     42.31 o 
   2  -8   7      147.05      159.66     11.75 o 
   3  -8   7     1060.54     1122.63     31.65 o 
   4  -8   7      149.98      158.24     13.75 o 
   5  -8   7     1142.87     1123.64     36.37 o 
   6  -8   7       96.00      100.80     13.78 o 
   7  -8   7      390.85      431.23     29.00 o 
   8  -8   7      209.34      204.31     20.82 o 
   9  -8   7       13.66       16.51     12.93 o 
  10  -8   7       35.80       49.96     19.12 o 
 -12  -7   7        2.92       -9.82     22.22 o 
 -11  -7   7      138.44      110.80     27.39 o 
 -10  -7   7      131.55      133.70     25.50 o 
  -9  -7   7      251.48      238.30     29.69 o 
  -8  -7   7        7.64       10.07      8.85 o 
  -7  -7   7     1464.69     1440.55     42.16 o 
  -6  -7   7       26.93       15.09      9.00 o 
  -5  -7   7     2512.42     2462.39     58.05 o 
  -4  -7   7      442.26      405.33     19.76 o 
  -3  -7   7      823.05      827.10     22.52 o 
  -2  -7   7     1291.88     1352.93     26.26 o 
  -1  -7   7     1366.44     1477.72     34.98 o 
   0  -7   7     2347.83     2436.69     39.87 o 
   1  -7   7      279.55      310.85     15.63 o 
   2  -7   7     2408.37     2342.87     44.93 o 
   3  -7   7     1750.80     1789.44     43.49 o 
   4  -7   7     1571.22     1526.29     43.43 o 
   5  -7   7        1.07        3.18      5.55 o 
   6  -7   7      433.04      443.43     24.67 o 
   7  -7   7      236.99      247.80     20.57 o 
   8  -7   7       53.54       47.66     23.65 o 
   9  -7   7      189.52      204.85     50.22 o 
  10  -7   7       36.40        2.15     38.20 o 
 -12  -6   7      128.70      169.63     40.21 o 
 -11  -6   7       53.58       38.92     18.24 o 
 -10  -6   7      199.15      160.46     22.91 o 
  -9  -6   7        7.00       20.04     12.54 o 
  -8  -6   7      663.21      672.97     27.44 o 
  -7  -6   7      725.46      735.90     28.30 o 
  -6  -6   7     2233.37     2169.52     65.80 o 
  -5  -6   7     1106.08     1066.38     50.90 o 
  -4  -6   7      825.35      831.77     29.52 o 
  -3  -6   7     2311.49     2348.13     37.90 o 
  -2  -6   7      102.63      106.77      7.91 o 
  -1  -6   7      512.88      451.62     21.08 o 
   0  -6   7     1024.45     1055.38     22.27 o 
   1  -6   7     4582.68     4654.82     53.86 o 
   2  -6   7     1201.13     1275.14     28.68 o 
   3  -6   7     2144.07     2103.86     40.40 o 
   4  -6   7     1167.65     1099.99     33.30 o 
   5  -6   7       63.43       36.98      8.57 o 
   6  -6   7       20.31       21.21     16.25 o 
   7  -6   7      257.50      254.87     29.77 o 
   8  -6   7      240.46      314.57     36.07 o 
   9  -6   7        5.85       -8.09     17.73 o 
  10  -6   7      153.36      141.16     20.44 o 
 -12  -5   7        0.78      -20.21     20.33 o 
 -11  -5   7      206.66      179.77     60.28 o 
 -10  -5   7        8.26       10.60     12.89 o 
  -9  -5   7     1249.40     1352.36     48.78 o 
  -8  -5   7      774.51      738.93     32.21 o 
  -7  -5   7      219.52      227.17     17.31 o 
  -6  -5   7     1527.19     1502.09     36.70 o 
  -5  -5   7      301.71      329.22     17.64 o 
  -4  -5   7      937.83      901.42     28.58 o 
  -3  -5   7     1017.96     1005.80     22.43 o 
  -2  -5   7     6200.96     6452.28     63.71 o 
  -1  -5   7       44.25       46.14      6.01 o 
   0  -5   7     3165.65     3239.24     35.12 o 
   1  -5   7       33.83       33.02      8.91 o 
   2  -5   7     2615.62     2499.15     40.54 o 
   3  -5   7     2058.27     1962.05     40.01 o 
   4  -5   7      111.08      110.68      9.62 o 
   5  -5   7      259.94      247.18     37.05 o 
   6  -5   7      219.31      199.44     24.55 o 
   7  -5   7      105.02      104.77     22.27 o 
   8  -5   7      125.81       88.53     27.80 o 
   9  -5   7      432.66      410.90     52.95 o 
  10  -5   7       20.75       13.91     15.34 o 
 -13  -4   7       13.66        3.86     34.34 o 
 -12  -4   7      330.24      415.74     53.12 o 
 -11  -4   7        1.81        1.64     14.74 o 
 -10  -4   7      476.43      424.88     38.76 o 
  -9  -4   7      187.96      231.42     20.49 o 
  -8  -4   7      496.83      508.63     38.46 o 
  -7  -4   7     2094.74     2206.36     41.51 o 
  -6  -4   7       93.19       77.72     10.57 o 
  -5  -4   7      768.51      777.63     23.26 o 
  -4  -4   7       58.17       37.07      6.86 o 
  -3  -4   7     4109.90     4156.11     52.41 o 
  -2  -4   7       32.41       38.30      4.49 o 
  -1  -4   7     5635.22     5725.05     60.63 o 
   0  -4   7      499.05      455.23     12.13 o 
   1  -4   7      454.49      406.17     16.23 o 
   2  -4   7     1496.26     1586.61     30.34 o 
   3  -4   7     1057.48     1056.07     21.68 o 
   4  -4   7     1768.39     1844.44     54.29 o 
   5  -4   7       19.30        9.58      9.79 o 
   6  -4   7      233.69      230.46     31.83 o 
   7  -4   7       33.32       44.74     20.14 o 
   8  -4   7      487.76      543.04     54.85 o 
   9  -4   7        3.30        9.73     23.35 o 
  10  -4   7      201.27      150.07     21.02 o 
 -13  -3   7      197.75      188.01     57.52 o 
 -12  -3   7        4.44        5.79     19.38 o 
 -11  -3   7      365.63      327.24     46.07 o 
 -10  -3   7      275.61      306.91     31.20 o 
  -9  -3   7      165.65      150.57     19.31 o 
  -8  -3   7     1121.96     1159.84     31.64 o 
  -7  -3   7      105.38      102.73     10.13 o 
  -6  -3   7      965.53      964.50     28.67 o 
  -5  -3   7        0.32       -2.43      4.44 o 
  -4  -3   7       43.24       35.98      7.38 o 
  -3  -3   7       16.74       25.42      5.16 o 
  -2  -3   7     6434.67     6248.48     59.00 o 
  -1  -3   7     1079.87     1021.71     21.59 o 
   0  -3   7       30.24       56.03      4.73 o 
   1  -3   7     2195.66     2215.14     32.31 o 
   2  -3   7      132.00      125.33      6.41 o 
   3  -3   7      422.40      411.81     15.21 o 
   4  -3   7      417.27      470.89     62.67 o 
   5  -3   7     1854.04     1740.63    115.04 o 
   6  -3   7       12.71       28.33     27.47 o 
   7  -3   7       96.67      139.08     46.36 o 
   8  -3   7       32.01       13.74     28.76 o 
   9  -3   7      179.85      147.39     40.14 o 
  10  -3   7       18.42       24.44     15.82 o 
 -13  -2   7       40.38       15.88     35.20 o 
 -12  -2   7      234.69      286.19     93.79 o 
 -11  -2   7      506.60      447.10     48.29 o 
 -10  -2   7       65.05       54.59     16.08 o 
  -9  -2   7      258.96      292.01     24.25 o 
  -8  -2   7      349.87      317.58     16.53 o 
  -7  -2   7     1162.06     1207.90     30.93 o 
  -6  -2   7        4.61        8.32      6.20 o 
  -5  -2   7     2829.59     2817.82     44.99 o 
  -4  -2   7      616.80      562.34     20.35 o 
  -3  -2   7     1115.42     1057.20     21.65 o 
  -2  -2   7        5.13        0.83      2.56 o 
  -1  -2   7     2707.53     2579.58     31.79 o 
   0  -2   7     1305.48     1299.32     19.12 o 
   1  -2   7       85.51       89.50      7.39 o 
   2  -2   7      258.27      250.65     19.06 o 
   3  -2   7      661.05      662.82     19.49 o 
   4  -2   7     2236.90     2328.70     60.60 o 
   5  -2   7      125.40      113.64     25.54 o 
   6  -2   7      532.44      487.55     64.39 o 
   7  -2   7      481.53      447.59     27.48 o 
   8  -2   7        2.75       -8.37     10.18 o 
   9  -2   7       39.59       45.79     17.42 o 
  10  -2   7       79.23       46.38     34.13 o 
 -13  -1   7      216.21      127.06     47.22 o 
 -12  -1   7      368.20      364.31     45.05 o 
 -11  -1   7      127.67      107.10     25.88 o 
 -10  -1   7      721.42      738.04     42.15 o 
  -9  -1   7        3.21       -1.91      9.18 o 
  -8  -1   7       44.27       56.76      9.95 o 
  -7  -1   7      290.19      304.98     12.90 o 
  -6  -1   7     3716.04     3706.72     54.15 o 
  -5  -1   7      636.62      613.92     20.33 o 
  -4  -1   7     3252.33     3212.00     41.18 o 
  -3  -1   7     2950.23     2927.07     36.86 o 
  -2  -1   7      495.53      519.45     15.02 o 
  -1  -1   7      374.29      320.02     15.77 o 
   0  -1   7     2378.22     2508.55     27.96 o 
   1  -1   7     2418.84     2377.50     33.22 o 
   2  -1   7      333.18      372.92     15.33 o 
   3  -1   7      711.89      676.03     19.45 o 
   4  -1   7        0.66        4.10      6.19 o 
   5  -1   7      930.01     1052.15     57.48 o 
   6  -1   7      304.23      321.09     19.02 o 
   7  -1   7       30.64       25.58     10.28 o 
   8  -1   7      355.46      423.43     90.36 o 
   9  -1   7        4.00        6.20     19.96 o 
 -13   0   7      191.33      246.38     44.29 o 
 -12   0   7       20.47       31.88     23.49 o 
 -11   0   7      601.74      636.53     51.69 o 
 -10   0   7        7.64       -5.70     11.44 o 
  -9   0   7     1667.11     1718.29     66.79 o 
  -8   0   7        0.10        3.18      6.29 o 
  -7   0   7     1760.31     1857.99     34.55 o 
  -6   0   7      200.52      224.07     12.66 o 
  -5   0   7     1912.04     1828.24     41.12 o 
  -4   0   7     3460.84     3308.70     46.15 o 
  -3   0   7      920.07     1019.38     19.92 o 
  -2   0   7      273.35      262.87      9.14 o 
  -1   0   7      531.11      543.67     14.12 o 
   0   0   7     2801.02     2804.19     35.24 o 
   1   0   7      964.10      941.89     15.92 o 
   2   0   7     1867.74     1968.75     63.78 o 
   3   0   7     1058.56     1041.61     33.32 o 
   4   0   7     1878.69     1907.63     60.91 o 
   5   0   7      130.24      123.09     16.57 o 
   6   0   7       25.62       31.82     10.82 o 
   7   0   7      142.64      135.69     24.78 o 
   8   0   7        4.95        6.13     15.98 o 
   9   0   7       28.17       40.78     20.49 o 
 -13   1   7        0.03       12.56     25.34 o 
 -12   1   7      178.28      174.75     59.30 o 
 -11   1   7       77.69       24.60     15.38 o 
 -10   1   7     1344.68     1375.62     49.90 o 
  -9   1   7      353.82      344.20     19.16 o 
  -8   1   7      716.83      686.10     31.89 o 
  -7   1   7     1181.57     1174.93     28.54 o 
  -6   1   7     1499.86     1456.40     26.83 o 
  -5   1   7     2433.44     2462.07     36.21 o 
  -4   1   7      284.93      281.97     17.11 o 
  -3   1   7     2552.17     2513.42     29.99 o 
  -2   1   7        3.12        3.04      3.12 o 
  -1   1   7      439.87      462.19     19.16 o 
   0   1   7      314.93      295.96     15.74 o 
   1   1   7     4190.85     4293.96     67.73 o 
   2   1   7     1975.80     1928.52     52.89 o 
   3   1   7     2630.98     2641.79     47.23 o 
   4   1   7       89.72       82.76     13.91 o 
   5   1   7       88.42       88.32     23.65 o 
   6   1   7       44.69       49.75     13.27 o 
   7   1   7       52.00       45.25     14.99 o 
   8   1   7      157.88      160.90     22.25 o 
   9   1   7        3.65       -2.43     20.93 o 
 -13   2   7      113.11       36.06     25.19 o 
 -12   2   7        9.43       16.45     16.81 o 
 -11   2   7      250.34      220.33     31.74 o 
 -10   2   7       97.17      110.61     18.57 o 
  -9   2   7      693.61      706.92     32.53 o 
  -8   2   7     1807.84     1747.19     41.98 o 
  -7   2   7      106.06       86.36     11.75 o 
  -6   2   7      779.25      771.34     26.82 o 
  -5   2   7       49.41       42.65      8.11 o 
  -4   2   7      942.25      986.92     28.55 o 
  -3   2   7       77.54       76.07      7.21 o 
  -2   2   7     3319.95     3336.63     42.43 o 
  -1   2   7       87.48       76.38     10.13 o 
   0   2   7     2521.77     2576.88     50.99 o 
   1   2   7      524.85      561.37     23.56 o 
   2   2   7     2185.20     2110.79     46.21 o 
   3   2   7     1198.10     1299.07     62.02 o 
   4   2   7       46.72       28.52     14.61 o 
   5   2   7       34.56       33.13     12.98 o 
   6   2   7       32.52       27.81     13.44 o 
   7   2   7      142.68      163.65     23.34 o 
   8   2   7       13.56      -14.96     14.96 o 
 -13   3   7        1.87        0.53     25.65 o 
 -12   3   7      112.10      111.25     33.41 o 
 -11   3   7       28.16       22.48     15.81 o 
 -10   3   7      966.04     1048.09     67.72 o 
  -9   3   7      641.76      635.57     26.34 o 
  -8   3   7        3.93       -1.03      7.25 o 
  -7   3   7     1812.38     1905.35     44.24 o 
  -6   3   7      776.69      731.50     32.53 o 
  -5   3   7       76.35      113.02     12.56 o 
  -4   3   7      920.74      900.60     19.92 o 
  -3   3   7     3245.12     3306.96     42.10 o 
  -2   3   7        3.98        9.72      4.40 o 
  -1   3   7     2668.82     2531.60     59.11 o 
   0   3   7      665.74      727.82     25.35 o 
   1   3   7      195.00      189.77     17.39 o 
   2   3   7     1811.10     1931.66     51.92 o 
   3   3   7       86.54       94.26     18.15 o 
   4   3   7      837.17      801.85     39.96 o 
   5   3   7        4.63       -0.43     11.61 o 
   6   3   7      183.95      174.31     24.17 o 
   7   3   7        4.06       -5.80     14.55 o 
   8   3   7      252.92      248.33     31.59 o 
 -13   4   7      149.75      181.23     42.77 o 
 -12   4   7      287.35      249.98     44.43 o 
 -11   4   7       62.91       53.32     24.36 o 
 -10   4   7      107.73       61.33     18.46 o 
  -9   4   7      240.65      250.56     22.93 o 
  -8   4   7     1084.88     1153.62     36.29 o 
  -7   4   7      130.81       86.59     12.05 o 
  -6   4   7     1011.94      990.80     46.52 o 
  -5   4   7      317.48      337.92     17.07 o 
  -4   4   7      299.70      310.38     15.82 o 
  -3   4   7      222.39      213.76     11.62 o 
  -2   4   7     3652.14     3667.12     44.68 o 
  -1   4   7     1195.71     1191.15     33.95 o 
   0   4   7      111.39       84.75     12.36 o 
   1   4   7     2222.84     2168.55     53.20 o 
   2   4   7       12.81       -3.45      9.04 o 
   3   4   7      308.46      301.16     23.42 o 
   4   4   7        5.09        1.39     11.84 o 
   5   4   7      669.16      618.02     50.31 o 
   6   4   7       37.90       37.54     18.89 o 
   7   4   7      147.83      122.80     25.83 o 
 -13   5   7       60.99       59.26     51.08 o 
 -12   5   7      297.54      313.29     68.90 o 
 -11   5   7      806.77      891.05     54.70 o 
 -10   5   7       35.21       42.29     17.49 o 
  -9   5   7      284.37      302.27     24.60 o 
  -8   5   7      107.40      124.83     14.02 o 
  -7   5   7       22.43       10.39      7.50 o 
  -6   5   7      121.06      125.64     12.43 o 
  -5   5   7      796.87      760.83     25.03 o 
  -4   5   7      351.30      344.03     26.59 o 
  -3   5   7      773.06      726.67     30.68 o 
  -2   5   7      316.24      298.83     16.59 o 
  -1   5   7      132.85      133.60     15.07 o 
   0   5   7     1877.14     1891.21     51.46 o 
   1   5   7        0.01       -4.13      8.38 o 
   2   5   7      144.55      157.30     24.97 o 
   3   5   7        1.03        2.01     11.75 o 
   4   5   7      252.11      299.19     32.41 o 
   5   5   7       32.10        6.02     17.35 o 
   6   5   7       81.23       74.70     28.88 o 
 -12   6   7      338.79      284.45     41.52 o 
 -11   6   7       11.26        8.46     20.17 o 
 -10   6   7      284.93      295.32     29.57 o 
  -9   6   7       11.22        5.10     10.99 o 
  -8   6   7      112.93       82.55     15.68 o 
  -7   6   7        2.85       10.17      7.65 o 
  -6   6   7      955.15      987.68     39.87 o 
  -5   6   7      732.90      753.03     30.33 o 
  -4   6   7      340.64      330.51     29.31 o 
  -3   6   7      507.74      513.89     22.05 o 
  -2   6   7      131.13      128.56     17.45 o 
  -1   6   7      436.42      471.83     32.74 o 
   0   6   7       16.70       11.90     12.90 o 
   1   6   7      387.45      367.11     43.93 o 
   2   6   7       24.17       23.98     15.72 o 
   3   6   7      235.42      232.70     29.87 o 
   4   6   7       47.05       61.44     26.51 o 
   5   6   7       96.55       75.66     32.84 o 
   6   6   7      158.93      142.51     36.44 o 
 -12   7   7        1.95       -0.46     26.25 o 
 -11   7   7      220.97      216.83     43.07 o 
 -10   7   7      118.42       96.25     29.84 o 
  -9   7   7       93.36      110.45     37.11 o 
  -8   7   7        0.71        0.84      9.96 o 
  -7   7   7      254.08      245.44     21.12 o 
  -6   7   7      279.84      290.92     22.28 o 
  -5   7   7      831.58      817.98     51.92 o 
  -4   7   7     1490.70     1460.22     42.17 o 
  -3   7   7       12.20       11.49      7.79 o 
  -2   7   7      125.17      105.87     17.05 o 
  -1   7   7        0.26       -2.21     11.32 o 
   0   7   7      354.20      427.06     41.83 o 
   1   7   7        0.30        3.76     13.10 o 
   2   7   7      230.43      225.58     46.09 o 
   3   7   7      108.67       97.16     24.00 o 
   4   7   7      138.86      163.38     36.00 o 
   5   7   7       94.49       73.35     32.02 o 
 -11   8   7       45.03       14.04     25.95 o 
 -10   8   7      505.17      522.15     84.78 o 
  -9   8   7        2.31        1.84     17.19 o 
  -8   8   7       24.32       43.06     12.94 o 
  -7   8   7       97.38       96.98     16.05 o 
  -6   8   7      271.66      276.78     32.49 o 
  -5   8   7      749.82      791.06     34.41 o 
  -4   8   7       17.54       25.60     10.65 o 
  -3   8   7      141.15      147.48     15.23 o 
  -2   8   7      118.87       97.33     19.49 o 
  -1   8   7       81.18       43.01     19.84 o 
   0   8   7        1.05       -6.68     17.13 o 
   1   8   7      452.12      503.37     42.41 o 
   2   8   7      188.56      138.34     31.64 o 
   3   8   7      140.66       98.59     26.96 o 
   4   8   7       77.91       61.67     33.83 o 
 -11   9   7      161.94      208.85     46.72 o 
 -10   9   7       18.03       23.92     24.97 o 
  -9   9   7      215.71      260.67     67.21 o 
  -8   9   7      374.88      393.51     32.07 o 
  -7   9   7        0.13        2.57     11.16 o 
  -6   9   7      168.26      178.69     20.92 o 
  -5   9   7       81.13       63.53     14.72 o 
  -4   9   7      385.50      404.98     26.99 o 
  -3   9   7        8.36       -1.30     11.19 o 
  -2   9   7      171.06      179.29     26.68 o 
  -1   9   7       34.54       -9.06     16.26 o 
   0   9   7      251.28      151.74     32.30 o 
   1   9   7       89.96       94.00     44.43 o 
   2   9   7      124.83       99.35     45.29 o 
   3   9   7       95.97       68.47     32.48 o 
 -10  10   7      153.48       94.32     37.53 o 
  -9  10   7      115.49       75.09     50.87 o 
  -8  10   7       26.38       23.15     21.32 o 
  -7  10   7      392.82      369.78     33.54 o 
  -6  10   7       47.77       34.94     20.68 o 
  -5  10   7      139.39      108.49     20.84 o 
  -4  10   7        3.52       -0.33     13.98 o 
  -3  10   7      349.22      326.74     37.95 o 
  -2  10   7       38.57       21.89     31.76 o 
  -1  10   7      150.36      141.65     48.08 o 
   0  10   7      104.79      110.75     43.35 o 
   1  10   7       64.22       -0.22     43.78 o 
  -8  11   7      366.37      325.09     64.72 o 
  -7  11   7       25.23        6.26     21.22 o 
  -6  11   7      142.26       96.71     28.90 o 
  -5  11   7        1.26       -9.34     20.33 o 
  -4  11   7      148.05      134.20     30.25 o 
  -3  11   7        9.48      -12.07     24.67 o 
  -2  11   7      155.30       74.69     45.07 o 
  -1  11   7      285.30      290.18     68.68 o 
   0  11   7        4.47      -14.59     29.62 o 
  -6  12   7      135.32      113.71     33.03 o 
  -5  12   7       82.53      133.51     33.31 o 
  -4  12   7       33.53       53.32     48.29 o 
  -1 -18   8      199.36      256.27     76.41 o 
   0 -18   8       97.03      147.66     60.10 o 
   1 -18   8       69.31       62.14     45.07 o 
   2 -18   8        1.45      -24.20     26.99 o 
   3 -18   8       92.56       94.22     36.59 o 
  -3 -17   8       26.62       19.06     29.09 o 
  -2 -17   8      106.95      180.07     41.14 o 
  -1 -17   8       13.72       -1.29     37.77 o 
   0 -17   8      241.71      217.63     66.11 o 
   1 -17   8      155.54      207.23     43.55 o 
   2 -17   8        6.39       10.48     39.92 o 
   3 -17   8      129.46       83.70     35.28 o 
   4 -17   8       50.41       42.74     29.90 o 
   5 -17   8      100.10      131.46     56.45 o 
   6 -17   8        0.28        6.70     22.59 o 
  -5 -16   8      193.33      108.32     37.24 o 
  -4 -16   8       90.29       75.80     32.32 o 
  -3 -16   8      129.95      110.65     33.40 o 
  -2 -16   8       16.95       -8.43     22.36 o 
  -1 -16   8      108.67      127.62     34.15 o 
   0 -16   8       62.27       91.00     45.07 o 
   1 -16   8      144.42       83.23     22.91 o 
   2 -16   8      273.18      252.69     33.93 o 
   3 -16   8       14.55       10.15     18.39 o 
   4 -16   8      168.21      211.80     34.44 o 
   5 -16   8        0.31       -7.70     24.50 o 
   6 -16   8      144.43      115.36     30.99 o 
   7 -16   8       13.18        6.96     22.02 o 
  -6 -15   8       89.63       63.66     28.60 o 
  -5 -15   8       97.86      131.45     36.40 o 
  -4 -15   8      112.93      181.43     39.26 o 
  -3 -15   8       95.64       93.75     21.29 o 
  -2 -15   8       49.77       42.36     14.78 o 
  -1 -15   8      118.79       49.64     18.90 o 
   0 -15   8      311.06      335.09     68.76 o 
   1 -15   8      539.01      524.47     43.06 o 
   2 -15   8       13.11      -14.39     14.70 o 
   3 -15   8      418.48      421.04     39.52 o 
   4 -15   8        9.61      -14.87     14.87 o 
   5 -15   8      147.59      167.94     36.69 o 
   6 -15   8       29.22       32.25     27.47 o 
   7 -15   8      150.24      110.55     27.31 o 
   8 -15   8       82.95       68.08     31.66 o 
  -7 -14   8      122.39      132.94     37.95 o 
  -6 -14   8      136.21      111.28     34.77 o 
  -5 -14   8        8.34       -3.31     16.65 o 
  -4 -14   8       61.44       34.18     18.12 o 
  -3 -14   8       83.58       80.52     16.58 o 
  -2 -14   8       95.61      127.89     17.79 o 
  -1 -14   8      173.26      184.95     26.02 o 
   0 -14   8      366.39      328.34     28.45 o 
   1 -14   8        4.05        4.25     13.46 o 
   2 -14   8      960.05     1050.36     73.45 o 
   3 -14   8      164.14      155.09     25.00 o 
   4 -14   8       50.28       60.73     18.93 o 
   5 -14   8       20.82       -7.41     18.94 o 
   6 -14   8       95.97       98.96     23.30 o 
   7 -14   8      127.72      131.85     21.79 o 
   8 -14   8       21.84        7.99     19.16 o 
  -8 -13   8      131.24       90.27     40.14 o 
  -7 -13   8       52.55       60.77     24.55 o 
  -6 -13   8       31.99       34.13     18.60 o 
  -5 -13   8      212.73      166.15     22.16 o 
  -4 -13   8      139.43      129.53     19.37 o 
  -3 -13   8      408.17      421.91     34.93 o 
  -2 -13   8        4.01        4.49      9.53 o 
  -1 -13   8      183.93      174.00     18.24 o 
   0 -13   8      101.74       79.91     15.85 o 
   1 -13   8     1074.10     1016.39     48.84 o 
   2 -13   8        5.32        2.27     11.83 o 
   3 -13   8      523.32      502.50     30.47 o 
   4 -13   8      309.72      355.73     26.31 o 
   5 -13   8       11.75       18.56     14.86 o 
   6 -13   8       49.80       23.66     18.53 o 
   7 -13   8      221.23      188.93     21.13 o 
   8 -13   8      240.79      249.99     27.09 o 
   9 -13   8        9.20      -15.79     17.75 o 
  -9 -12   8      132.98      173.15     42.94 o 
  -8 -12   8      145.98      127.33     35.31 o 
  -7 -12   8        1.45       14.34     14.66 o 
  -6 -12   8       63.68       45.25     15.00 o 
  -5 -12   8       35.72       32.13     13.09 o 
  -4 -12   8      293.49      354.70     26.90 o 
  -3 -12   8      362.08      353.33     25.40 o 
  -2 -12   8     1964.77     1989.18     61.52 o 
  -1 -12   8      342.95      340.74     19.66 o 
   0 -12   8      184.99      171.17     19.18 o 
   1 -12   8       62.37       56.25     13.40 o 
   2 -12   8      876.39      874.52     35.89 o 
   3 -12   8      267.42      265.81     22.06 o 
   4 -12   8      477.70      430.99     40.67 o 
   5 -12   8      757.24      833.71     41.36 o 
   6 -12   8        5.10        6.53     10.94 o 
   7 -12   8      100.02       96.53     16.02 o 
   8 -12   8       10.90       -0.09     13.36 o 
   9 -12   8      196.79      218.09     34.40 o 
 -10 -11   8       19.79       37.43     29.91 o 
  -9 -11   8      141.35      142.70     38.40 o 
  -8 -11   8      116.37      103.06     25.43 o 
  -7 -11   8      128.79      109.18     17.19 o 
  -6 -11   8       33.98       32.98     13.26 o 
  -5 -11   8      696.10      685.50     45.29 o 
  -4 -11   8       32.70       18.82      9.79 o 
  -3 -11   8      680.57      715.48     31.95 o 
  -2 -11   8        3.91       -0.72      7.49 o 
  -1 -11   8      648.87      650.56     28.56 o 
   0 -11   8      861.23      871.71     30.21 o 
   1 -11   8      366.58      403.92     21.22 o 
   2 -11   8      290.70      325.69     22.15 o 
   3 -11   8      841.41      900.72     41.24 o 
   4 -11   8     1010.52     1004.77     41.41 o 
   5 -11   8       21.23        4.00     10.48 o 
   6 -11   8      502.02      490.72     38.85 o 
   7 -11   8       51.88       60.01     14.50 o 
   8 -11   8       59.02       36.16     16.23 o 
   9 -11   8        3.45       11.02     16.89 o 
  10 -11   8       36.78       27.47     25.33 o 
 -10 -10   8      256.76      285.45     54.30 o 
  -9 -10   8       17.84       25.06     23.96 o 
  -8 -10   8       77.73       83.92     19.61 o 
  -7 -10   8       16.25        3.25     10.89 o 
  -6 -10   8      642.39      728.24     35.40 o 
  -5 -10   8       60.12       35.82     11.24 o 
  -4 -10   8     1069.75     1062.31     37.98 o 
  -3 -10   8      156.24      151.43     16.50 o 
  -2 -10   8      969.64     1031.18     32.94 o 
  -1 -10   8     1098.42     1124.85     36.41 o 
   0 -10   8      261.67      299.48     18.19 o 
   1 -10   8      630.22      685.74     23.98 o 
   2 -10   8      229.18      260.07     18.16 o 
   3 -10   8      387.24      438.85     24.64 o 
   4 -10   8       53.46       30.55     10.69 o 
   5 -10   8     2009.24     2011.48     59.04 o 
   6 -10   8      184.30      210.41     18.93 o 
   7 -10   8       34.59       29.44     11.98 o 
   8 -10   8       18.71       16.14     12.69 o 
   9 -10   8       49.17       69.77     18.26 o 
  10 -10   8       17.72       -5.64     18.55 o 
 -11  -9   8      133.91       71.14     33.31 o 
 -10  -9   8       13.63       35.34     33.48 o 
  -9  -9   8       94.79       92.18     23.24 o 
  -8  -9   8        1.04        5.77     10.08 o 
  -7  -9   8      230.88      247.39     36.49 o 
  -6  -9   8      124.28      116.46     16.19 o 
  -5  -9   8      955.81      948.72     36.75 o 
  -4  -9   8      334.11      334.55     35.01 o 
  -3  -9   8       73.31       69.50     17.72 o 
  -2  -9   8       67.35       80.67      8.77 o 
  -1  -9   8      858.33      897.91     31.02 o 
   0  -9   8     1740.01     1763.61     37.24 o 
   1  -9   8       22.98       18.66      6.82 o 
   2  -9   8     1471.97     1499.82     35.48 o 
   3  -9   8       85.23       79.44      9.69 o 
   4  -9   8     1150.53     1212.68     38.73 o 
   5  -9   8        3.42       -1.47      7.91 o 
   6  -9   8      565.39      549.22     37.61 o 
   7  -9   8      162.35      140.81     15.47 o 
   8  -9   8        6.86      -10.39     10.65 o 
   9  -9   8        7.88        1.60     13.12 o 
  10  -9   8       37.26       25.27     18.65 o 
 -11  -8   8        9.33       -6.76     30.48 o 
 -10  -8   8      249.62      334.44     49.17 o 
  -9  -8   8       25.03       19.52     14.18 o 
  -8  -8   8      664.31      684.69     37.64 o 
  -7  -8   8       21.72       15.52      9.90 o 
  -6  -8   8      485.89      447.22     26.76 o 
  -5  -8   8      540.34      541.49     35.57 o 
  -4  -8   8      372.60      317.30     23.79 o 
  -3  -8   8        1.66        4.18      5.61 o 
  -2  -8   8      852.27      913.32     21.72 o 
  -1  -8   8      535.24      638.89     27.01 o 
   0  -8   8     1294.55     1253.51     40.38 o 
   1  -8   8     3908.21     4026.90     55.54 o 
   2  -8   8      455.70      462.54     17.42 o 
   3  -8   8      383.46      394.69     19.84 o 
   4  -8   8      494.26      463.33     27.34 o 
   5  -8   8      579.84      528.60     23.48 o 
   6  -8   8      205.45      183.04     13.96 o 
   7  -8   8      292.44      245.97     39.97 o 
   8  -8   8      138.10      145.40     17.67 o 
   9  -8   8        3.22        3.84     12.41 o 
  10  -8   8       87.09       59.41     18.77 o 
 -12  -7   8        0.03      -19.18     24.63 o 
 -11  -7   8      419.19      324.68    118.47 o 
 -10  -7   8       28.06        9.59     16.12 o 
  -9  -7   8      618.19      636.89     38.32 o 
  -8  -7   8      136.46      147.99     16.41 o 
  -7  -7   8      349.11      366.09     24.76 o 
  -6  -7   8      515.37      546.83     49.50 o 
  -5  -7   8      626.93      692.36     29.73 o 
  -4  -7   8     2035.92     2031.33     47.46 o 
  -3  -7   8      529.19      551.78     18.52 o 
  -2  -7   8      796.29      812.58     18.91 o 
  -1  -7   8     1441.48     1378.88     34.06 o 
   0  -7   8     4154.74     4136.16     56.36 o 
   1  -7   8       11.50       17.93      5.86 o 
   2  -7   8     1560.38     1585.88     39.01 o 
   3  -7   8     2299.74     2275.07     43.52 o 
   4  -7   8       10.90        4.52      7.93 o 
   5  -7   8      232.13      217.05     18.23 o 
   6  -7   8      155.60      180.49     18.36 o 
   7  -7   8      517.81      489.34     57.95 o 
   8  -7   8       23.25       28.18     22.49 o 
   9  -7   8      177.94      176.08     38.32 o 
  10  -7   8        1.58      -21.03     38.20 o 
 -12  -6   8      151.84      133.77     49.79 o 
 -11  -6   8       12.66       30.22     21.99 o 
 -10  -6   8      721.41      769.62     42.35 o 
  -9  -6   8      508.17      515.52     34.44 o 
  -8  -6   8      424.31      420.00     24.12 o 
  -7  -6   8      984.80      974.76     36.38 o 
  -6  -6   8       13.30        3.04      7.40 o 
  -5  -6   8      179.99      193.15     17.19 o 
  -4  -6   8      602.53      581.31     24.61 o 
  -3  -6   8     2602.15     2590.25     40.21 o 
  -2  -6   8       71.01       67.32      5.71 o 
  -1  -6   8     4359.10     4482.68     59.37 o 
   0  -6   8        7.08        8.31      4.14 o 
   1  -6   8     1720.34     1793.56     26.67 o 
   2  -6   8     2156.03     2185.13     40.44 o 
   3  -6   8      316.63      341.63     22.60 o 
   4  -6   8      201.32      220.38     20.43 o 
   5  -6   8       49.31       25.17     12.49 o 
   6  -6   8      189.25      242.88     28.17 o 
   7  -6   8      186.63      133.28     24.49 o 
   8  -6   8      241.59      275.34     34.27 o 
   9  -6   8      106.57       94.81     27.63 o 
  10  -6   8       35.71       16.74     43.78 o 
 -12  -5   8       65.88       63.37     29.20 o 
 -11  -5   8      280.57      254.93     33.06 o 
 -10  -5   8      298.22      266.79     30.64 o 
  -9  -5   8      425.12      391.63     29.86 o 
  -8  -5   8     1173.45     1193.92     36.55 o 
  -7  -5   8       72.11       55.49     11.77 o 
  -6  -5   8      129.23      145.53     16.23 o 
  -5  -5   8       95.83       84.38     14.05 o 
  -4  -5   8     2469.97     2516.92     41.29 o 
  -3  -5   8        8.02        4.66      4.21 o 
  -2  -5   8     4971.38     5001.32     56.38 o 
  -1  -5   8     1908.26     1882.92     43.72 o 
   0  -5   8      727.35      812.16     26.05 o 
   1  -5   8       91.32       92.39     11.25 o 
   2  -5   8     1625.63     1631.06     56.07 o 
   3  -5   8     1396.62     1358.22     33.34 o 
   4  -5   8      220.69      199.13     18.22 o 
   5  -5   8      349.07      366.44     50.35 o 
   6  -5   8       89.12       76.88     18.16 o 
   7  -5   8       21.08       23.85     16.55 o 
   8  -5   8        7.98        1.74     16.98 o 
   9  -5   8      114.82      109.56     29.47 o 
  10  -5   8       67.32       39.06     41.64 o 
 -13  -4   8       29.16        8.16     30.48 o 
 -12  -4   8      162.99      208.17     40.03 o 
 -11  -4   8      278.58      403.95     80.74 o 
 -10  -4   8       95.90       72.48     18.31 o 
  -9  -4   8      372.24      406.51     22.66 o 
  -8  -4   8       39.33       30.33     12.25 o 
  -7  -4   8     1021.11     1071.70     37.61 o 
  -6  -4   8       12.18        7.86      6.50 o 
  -5  -4   8     1187.26     1227.27     49.92 o 
  -4  -4   8       76.04       74.21      8.28 o 
  -3  -4   8     5219.59     5106.88     55.97 o 
  -2  -4   8     2468.53     2552.80     38.83 o 
  -1  -4   8     1511.46     1484.12     28.72 o 
   0  -4   8     2115.94     2143.88     29.12 o 
   1  -4   8       69.25       67.39      7.16 o 
   2  -4   8      201.78      216.64     12.51 o 
   3  -4   8     1613.26     1574.35     42.39 o 
   4  -4   8     1689.47     1759.66     48.82 o 
   5  -4   8       56.66       49.27     14.59 o 
   6  -4   8      534.00      490.33     36.60 o 
   7  -4   8       16.53       29.33     16.38 o 
   8  -4   8       29.53       43.57     25.19 o 
   9  -4   8       49.69       74.95     32.00 o 
  10  -4   8       59.98       63.28     19.06 o 
 -13  -3   8      179.84      206.04     59.67 o 
 -12  -3   8      251.89      206.47     55.80 o 
 -11  -3   8        3.54       20.84     15.81 o 
 -10  -3   8      178.37      213.02     26.27 o 
  -9  -3   8       13.78        0.31      8.08 o 
  -8  -3   8      780.89      741.76     24.94 o 
  -7  -3   8      603.28      550.98     25.56 o 
  -6  -3   8     2420.80     2382.63     47.47 o 
  -5  -3   8      784.74      772.09     25.30 o 
  -4  -3   8     1813.28     1781.70     32.74 o 
  -3  -3   8     1044.14      993.42     22.83 o 
  -2  -3   8     1833.42     1779.44     38.10 o 
  -1  -3   8     1890.61     1868.92     32.12 o 
   0  -3   8      134.13      153.12      8.67 o 
   1  -3   8      304.47      318.40     10.64 o 
   2  -3   8      489.98      477.83     23.84 o 
   3  -3   8      436.19      457.87     13.31 o 
   4  -3   8       22.12       31.77      9.23 o 
   5  -3   8     3559.29     3622.04    129.85 o 
   6  -3   8      171.26       79.84     37.35 o 
   7  -3   8       22.78       64.82     38.20 o 
   8  -3   8       17.23       12.45     32.19 o 
   9  -3   8       28.42       34.28     15.85 o 
 -13  -2   8      139.37       61.81     42.93 o 
 -12  -2   8       65.42       21.03     31.34 o 
 -11  -2   8      417.52      469.58     38.80 o 
 -10  -2   8      159.09      109.41     18.08 o 
  -9  -2   8      477.48      404.10     22.65 o 
  -8  -2   8      321.24      289.58     22.04 o 
  -7  -2   8     1675.76     1694.70     39.94 o 
  -6  -2   8      141.58      132.87     13.24 o 
  -5  -2   8     3011.53     3079.76     53.42 o 
  -4  -2   8     4029.07     3984.85     45.41 o 
  -3  -2   8      328.58      345.73     11.27 o 
  -2  -2   8      504.63      490.14     16.37 o 
  -1  -2   8      882.18      946.43     22.78 o 
   0  -2   8     1777.43     1705.06     27.30 o 
   1  -2   8       12.66        7.26      4.06 o 
   2  -2   8     1414.37     1402.12     27.69 o 
   3  -2   8       71.64       76.29     10.78 o 
   4  -2   8     2249.77     2256.26     67.35 o 
   5  -2   8        2.94        4.40      6.93 o 
   6  -2   8      272.74      300.36     17.24 o 
   7  -2   8      158.02      108.63     27.69 o 
   8  -2   8       42.32       19.65     16.74 o 
   9  -2   8       71.18       68.17     69.11 o 
 -13  -1   8       15.27        0.00     32.19 o 
 -12  -1   8      170.50       93.67     63.74 o 
 -11  -1   8        5.10       -6.31     15.03 o 
 -10  -1   8      425.66      442.07     31.85 o 
  -9  -1   8       29.31       19.27      8.49 o 
  -8  -1   8     1525.25     1558.60     38.74 o 
  -7  -1   8       82.66       95.50     14.70 o 
  -6  -1   8     1756.81     1728.15     35.73 o 
  -5  -1   8     3251.64     3132.90     52.31 o 
  -4  -1   8        4.03        2.33      4.16 o 
  -3  -1   8     2435.25     2409.81     32.44 o 
  -2  -1   8       23.33       19.82      6.83 o 
  -1  -1   8     1592.87     1694.55     32.87 o 
   0  -1   8      358.86      391.07     11.19 o 
   1  -1   8     3544.59     3472.37     41.38 o 
   2  -1   8      101.58       85.91      8.92 o 
   3  -1   8     2069.94     2082.64     54.52 o 
   4  -1   8      323.08      320.49     22.73 o 
   5  -1   8      339.76      303.47     19.23 o 
   6  -1   8      353.41      339.37     21.49 o 
   7  -1   8        0.11       -4.50     12.25 o 
   8  -1   8       97.86       78.99     26.18 o 
   9  -1   8       20.26        9.41     18.38 o 
 -13   0   8       68.04       83.67     32.09 o 
 -12   0   8       25.12       27.02     18.34 o 
 -11   0   8      431.61      434.36     39.08 o 
 -10   0   8      135.58       65.90     24.91 o 
  -9   0   8     1271.12     1249.51     33.25 o 
  -8   0   8      514.72      558.13     22.45 o 
  -7   0   8      609.41      592.90     21.80 o 
  -6   0   8     2359.04     2304.83     40.38 o 
  -5   0   8      552.30      583.75     22.04 o 
  -4   0   8     3958.92     4012.20     50.20 o 
  -3   0   8       84.89       87.05      7.35 o 
  -2   0   8     1038.52     1092.27     24.65 o 
  -1   0   8      651.24      664.26     16.67 o 
   0   0   8     2594.22     2596.19     35.23 o 
   1   0   8      600.76      613.22     16.40 o 
   2   0   8      240.28      242.48     13.75 o 
   3   0   8     2170.41     2153.53     92.28 o 
   4   0   8      164.07      118.86     17.51 o 
   5   0   8      182.91      151.69     17.40 o 
   6   0   8      219.76      213.18     24.72 o 
   7   0   8      413.54      409.50     36.93 o 
   8   0   8        5.44      -11.48     17.11 o 
 -13   1   8        3.13      -15.20     22.47 o 
 -12   1   8       57.02       58.82     28.12 o 
 -11   1   8       19.17       18.13     16.27 o 
 -10   1   8     1153.76     1205.91     59.17 o 
  -9   1   8     1691.57     1619.82     47.88 o 
  -8   1   8       41.36       47.86     13.11 o 
  -7   1   8     2423.08     2449.29     43.08 o 
  -6   1   8      137.06      129.20     11.48 o 
  -5   1   8     1685.68     1692.65     35.19 o 
  -4   1   8        1.08        0.00      4.92 o 
  -3   1   8     2702.92     2820.72     37.10 o 
  -2   1   8       98.91      110.08      8.23 o 
  -1   1   8     1520.76     1563.71     30.01 o 
   0   1   8        8.44        6.45      6.21 o 
   1   1   8      214.83      242.51     14.99 o 
   2   1   8     3598.40     3662.22     64.30 o 
   3   1   8       50.83       35.15     12.08 o 
   4   1   8      323.24      347.55     25.03 o 
   5   1   8        0.95        2.85     10.53 o 
   6   1   8      268.58      274.94     25.50 o 
   7   1   8       42.32       61.91     17.58 o 
   8   1   8      187.03      224.50     48.51 o 
 -13   2   8       20.71       40.95     26.88 o 
 -12   2   8        7.22        7.18     21.36 o 
 -11   2   8      370.54      316.34     34.81 o 
 -10   2   8      326.43      274.46     36.68 o 
  -9   2   8      425.81      434.15     24.26 o 
  -8   2   8     2186.42     2343.86     51.48 o 
  -7   2   8      398.16      386.89     28.00 o 
  -6   2   8      179.06      168.20     16.52 o 
  -5   2   8     1248.09     1291.21     33.46 o 
  -4   2   8     1306.62     1343.38     21.75 o 
  -3   2   8      496.98      521.59     15.61 o 
  -2   2   8     1592.00     1666.07     33.16 o 
  -1   2   8      683.52      650.44     33.97 o 
   0   2   8      105.83       78.43     11.95 o 
   1   2   8      765.01      766.80     31.29 o 
   2   2   8      398.89      387.31     22.06 o 
   3   2   8      368.55      353.19     27.46 o 
   4   2   8        7.50        2.18     10.93 o 
   5   2   8      148.31      170.13     22.44 o 
   6   2   8        3.47       -2.66     13.45 o 
   7   2   8      188.00      193.33     26.40 o 
 -13   3   8       84.84       49.12     38.63 o 
 -12   3   8       28.59       23.84     22.53 o 
 -11   3   8      182.94      187.53     29.04 o 
 -10   3   8      204.83      221.67     24.93 o 
  -9   3   8      327.38      332.63     31.16 o 
  -8   3   8      123.87      107.88     14.13 o 
  -7   3   8      656.34      647.96     27.85 o 
  -6   3   8      393.97      390.70     18.97 o 
  -5   3   8       51.87       38.00      7.68 o 
  -4   3   8       51.84       41.80      7.18 o 
  -3   3   8     1717.02     1682.37     36.30 o 
  -2   3   8      923.61      914.22     26.20 o 
  -1   3   8      176.83      177.26     15.55 o 
   0   3   8      493.65      545.00     44.73 o 
   1   3   8        0.20        3.92     10.86 o 
   2   3   8      198.57      190.22     20.18 o 
   3   3   8      328.74      280.52     27.34 o 
   4   3   8      345.03      305.61     29.12 o 
   5   3   8       50.84       36.16     17.36 o 
   6   3   8      159.15      148.50     25.58 o 
   7   3   8       81.61       60.82     22.58 o 
 -13   4   8      148.75      155.88     41.20 o 
 -12   4   8      330.19      346.57     51.03 o 
 -11   4   8        2.55      -10.09     14.92 o 
 -10   4   8      237.62      302.85     29.40 o 
  -9   4   8       28.70       20.65     10.27 o 
  -8   4   8     1084.41     1055.72     36.37 o 
  -7   4   8      117.64       97.53     14.35 o 
  -6   4   8      582.58      622.79     23.68 o 
  -5   4   8      453.55      451.68     32.36 o 
  -4   4   8      265.37      273.97     18.24 o 
  -3   4   8      185.73      178.95     12.03 o 
  -2   4   8      383.92      446.79     21.01 o 
  -1   4   8      295.90      360.38     21.82 o 
   0   4   8        0.72        1.83      8.38 o 
   1   4   8      286.15      289.94     23.63 o 
   2   4   8        8.99        6.93     11.01 o 
   3   4   8      587.18      630.56     40.17 o 
   4   4   8       56.71       54.05     19.37 o 
   5   4   8      285.16      248.88     37.35 o 
   6   4   8      113.22       60.73     28.08 o 
 -12   5   8        8.12       -4.47     22.92 o 
 -11   5   8      329.47      287.84    115.68 o 
 -10   5   8       63.70       62.86     18.60 o 
  -9   5   8      552.68      569.31     41.84 o 
  -8   5   8      185.22      167.77     17.97 o 
  -7   5   8      847.92      878.33     39.11 o 
  -6   5   8      549.36      537.51     27.49 o 
  -5   5   8      416.03      443.77     24.17 o 
  -4   5   8      839.76      864.36     30.69 o 
  -3   5   8       89.63       68.55      9.43 o 
  -2   5   8       65.30       60.94     13.39 o 
  -1   5   8        1.15       -2.96     10.42 o 
   0   5   8      161.56      164.53     22.94 o 
   1   5   8        6.27       11.37     13.21 o 
   2   5   8      494.96      483.31     36.98 o 
   3   5   8       23.76       -3.10     25.11 o 
   4   5   8      628.01      546.75     75.76 o 
   5   5   8      199.60      221.66     43.14 o 
   6   5   8        1.47        7.09     25.87 o 
 -12   6   8      269.00      309.72     78.77 o 
 -11   6   8       81.86       61.98     29.40 o 
 -10   6   8      428.66      421.90     44.61 o 
  -9   6   8       34.27       50.31     13.44 o 
  -8   6   8      268.70      260.31     21.98 o 
  -7   6   8      108.22       86.55     14.38 o 
  -6   6   8      572.25      564.27     28.96 o 
  -5   6   8     1525.28     1601.71     44.37 o 
  -4   6   8        9.31       10.24      8.53 o 
  -3   6   8      307.47      297.93     16.70 o 
  -2   6   8       72.94       71.59     15.83 o 
  -1   6   8      391.93      383.58     44.48 o 
   0   6   8        7.46       -7.14     12.33 o 
   1   6   8      565.46      626.72     48.16 o 
   2   6   8       59.62       27.80     18.34 o 
   3   6   8      244.65      228.10     63.96 o 
   4   6   8       90.28       29.81     36.27 o 
   5   6   8       10.70       38.54     29.21 o 
 -12   7   8        0.07      -15.59     25.35 o 
 -11   7   8      195.68      238.68     58.59 o 
 -10   7   8      352.42      355.50     80.49 o 
  -9   7   8      239.32      264.74     51.93 o 
  -8   7   8      182.68      145.48     18.73 o 
  -7   7   8       75.24       43.35     12.86 o 
  -6   7   8      666.13      673.14     34.78 o 
  -5   7   8        1.08        5.11      9.39 o 
  -4   7   8     1007.21     1007.62     35.98 o 
  -3   7   8       30.20       23.27     11.69 o 
  -2   7   8      299.64      326.51     33.83 o 
  -1   7   8       45.48       30.86     16.45 o 
   0   7   8      559.39      608.46     42.68 o 
   1   7   8      199.23      213.34     29.89 o 
   2   7   8      131.44      132.45     27.13 o 
   3   7   8      218.71      152.42    116.11 o 
   4   7   8        5.66       13.65     27.14 o 
 -11   8   8       78.95       38.28     32.07 o 
 -10   8   8      370.79      342.92     52.44 o 
  -9   8   8      563.60      629.93     60.45 o 
  -8   8   8        7.00       -5.04     13.97 o 
  -7   8   8      308.90      258.93     27.68 o 
  -6   8   8        0.06        1.04     10.74 o 
  -5   8   8      218.60      209.10     21.73 o 
  -4   8   8       13.86        2.10     10.49 o 
  -3   8   8      360.44      333.19     26.12 o 
  -2   8   8       16.11        2.40     16.54 o 
  -1   8   8      197.07      171.97     37.80 o 
   0   8   8      250.44      185.38     29.75 o 
   1   8   8       45.24       42.86     21.87 o 
   2   8   8      398.27      382.77     54.45 o 
   3   8   8        0.14        7.25     24.83 o 
 -10   9   8      129.04      124.70     40.15 o 
  -9   9   8        3.73       -6.56     21.58 o 
  -8   9   8      442.24      374.04     54.80 o 
  -7   9   8       91.72       77.29     25.79 o 
  -6   9   8       63.10       61.04     26.27 o 
  -5   9   8        8.29       11.25     15.61 o 
  -4   9   8      346.23      350.13     39.70 o 
  -3   9   8       75.31       55.40     26.52 o 
  -2   9   8      139.03       84.56     39.92 o 
  -1   9   8       96.18       87.05     32.32 o 
   0   9   8       32.59      -18.96     21.70 o 
   1   9   8      227.02      128.99     54.30 o 
  -9  10   8      112.66       77.58     43.78 o 
  -8  10   8       46.84       -6.28     23.11 o 
  -7  10   8       27.92       17.34     22.53 o 
  -6  10   8      103.74      149.05     38.27 o 
  -5  10   8       51.64       53.93     25.10 o 
  -4  10   8       22.35       34.07     25.91 o 
  -3  10   8      399.65      408.81     94.65 o 
  -2  10   8      293.88      363.58     73.40 o 
  -1  10   8        1.45       -6.44     31.34 o 
   0  10   8      102.29       48.29     31.96 o 
  -7  11   8        9.74       13.55     31.75 o 
  -6  11   8       42.09       64.31     28.04 o 
  -5  11   8       81.88       78.32     28.54 o 
  -4  11   8       58.79       94.44     48.51 o 
  -3  11   8      128.82      140.80     53.66 o 
  -1 -18   9      255.10      311.64     80.70 o 
   0 -18   9       95.96      157.97     60.10 o 
   1 -18   9      152.32      170.41     60.10 o 
   2 -18   9       89.62       70.33     34.13 o 
   3 -18   9       22.75       50.72     31.35 o 
  -3 -17   9       97.19       74.77     32.63 o 
  -2 -17   9       85.28       96.58     51.94 o 
  -1 -17   9      145.23      215.92     64.39 o 
   0 -17   9       78.17       72.97     44.64 o 
   1 -17   9      287.75      382.98     55.04 o 
   2 -17   9        1.62        9.77     25.34 o 
   3 -17   9      274.66      197.01     43.63 o 
   4 -17   9        1.84      -12.44     24.57 o 
   5 -17   9      128.01       72.09     35.81 o 
  -5 -16   9       28.45       26.52     45.07 o 
  -4 -16   9      110.89       51.17     30.49 o 
  -3 -16   9       23.15       10.14     25.97 o 
  -2 -16   9       63.30       47.12     26.07 o 
  -1 -16   9       86.70       84.56     46.36 o 
   0 -16   9      349.35      391.05     74.69 o 
   1 -16   9        8.28        6.14     17.82 o 
   2 -16   9      258.09      205.27     31.79 o 
   3 -16   9       31.80       17.45     20.83 o 
   4 -16   9       84.15       68.04     22.56 o 
   5 -16   9        2.96       -9.33     23.38 o 
   6 -16   9      112.39      124.77     35.56 o 
  -6 -15   9       27.37       20.31     27.22 o 
  -5 -15   9       69.15       25.04     45.50 o 
  -4 -15   9       12.13        8.96     16.82 o 
  -3 -15   9      185.27      174.61     41.26 o 
  -2 -15   9       35.51       39.51     18.21 o 
  -1 -15   9      206.58      166.45     45.07 o 
   0 -15   9        9.31        2.18     14.44 o 
   1 -15   9      369.11      290.51     33.48 o 
   2 -15   9      187.46      205.06     29.34 o 
   3 -15   9      139.52      127.26     24.71 o 
   4 -15   9       41.13       39.78     23.45 o 
   5 -15   9      205.82      210.98     39.29 o 
   6 -15   9      130.75      105.66     33.67 o 
   7 -15   9       63.83       83.47     25.72 o 
  -7 -14   9       77.38       56.63     25.58 o 
  -6 -14   9        2.83       -8.62     23.31 o 
  -5 -14   9      132.03       63.38     71.90 o 
  -4 -14   9      446.68      388.07     30.46 o 
  -3 -14   9        1.50       -3.77     10.55 o 
  -2 -14   9      224.05      237.85     44.63 o 
  -1 -14   9       16.48        4.78     13.17 o 
   0 -14   9       54.92       77.15     19.59 o 
   1 -14   9       33.23       30.78     16.21 o 
   2 -14   9      370.84      410.12     35.82 o 
   3 -14   9      246.25      244.73     29.82 o 
   4 -14   9       20.98        8.29     18.76 o 
   5 -14   9       19.46       14.80     15.46 o 
   6 -14   9       78.00       64.45     20.40 o 
   7 -14   9      408.01      441.71     32.98 o 
   8 -14   9        2.51       -4.91     20.19 o 
  -8 -13   9       96.16      126.01     38.66 o 
  -7 -13   9       58.63       50.77     21.05 o 
  -6 -13   9       31.88       32.34     20.30 o 
  -5 -13   9       87.85       89.98     17.64 o 
  -4 -13   9      141.04      142.22     19.47 o 
  -3 -13   9     1247.70     1363.21     46.14 o 
  -2 -13   9      166.88      173.31     17.75 o 
  -1 -13   9      162.89      173.64     27.07 o 
   0 -13   9       35.95       24.01     14.10 o 
   1 -13   9      129.03      138.05     22.04 o 
   2 -13   9        3.01       -9.94      9.94 o 
   3 -13   9      526.77      538.61     46.34 o 
   4 -13   9      343.86      415.21     37.91 o 
   5 -13   9        7.01       22.19     14.33 o 
   6 -13   9      153.25      136.53     29.23 o 
   7 -13   9       43.82       20.23     20.51 o 
   8 -13   9      187.41      234.50     29.26 o 
  -9 -12   9       38.83       48.86     32.92 o 
  -8 -12   9       89.48       82.13     26.64 o 
  -7 -12   9       87.86       58.54     20.19 o 
  -6 -12   9      536.48      559.62     34.83 o 
  -5 -12   9        0.27       -8.92     10.25 o 
  -4 -12   9      773.41      802.86     37.09 o 
  -3 -12   9       79.81       75.88     14.09 o 
  -2 -12   9      474.17      491.66     34.31 o 
  -1 -12   9      308.59      319.29     28.06 o 
   0 -12   9       34.51       24.21     12.51 o 
   1 -12   9       16.32       11.20     11.52 o 
   2 -12   9      668.31      691.19     32.13 o 
   3 -12   9      741.40      832.14     41.07 o 
   4 -12   9      148.27      183.67     22.61 o 
   5 -12   9      956.81      991.82     66.43 o 
   6 -12   9       19.50       10.92     12.41 o 
   7 -12   9      100.14       82.70     17.41 o 
   8 -12   9       14.42        1.25     15.84 o 
   9 -12   9      105.12      153.24     36.49 o 
 -10 -11   9        7.84       -1.51     26.83 o 
  -9 -11   9      193.86      111.77     35.26 o 
  -8 -11   9       70.89       64.95     22.85 o 
  -7 -11   9      684.75      690.08     37.66 o 
  -6 -11   9       11.06        2.44     11.31 o 
  -5 -11   9      612.89      640.83     34.04 o 
  -4 -11   9      162.81      112.26     22.24 o 
  -3 -11   9      715.08      714.05     31.24 o 
  -2 -11   9      333.40      337.14     19.92 o 
  -1 -11   9      340.67      382.08     28.47 o 
   0 -11   9      507.98      504.55     23.67 o 
   1 -11   9       58.89       55.89     12.01 o 
   2 -11   9      215.11      244.18     19.58 o 
   3 -11   9      264.58      248.78     32.74 o 
   4 -11   9     1218.30     1203.61     44.38 o 
   5 -11   9      314.44      309.17     38.54 o 
   6 -11   9      357.32      336.71     24.61 o 
   7 -11   9       89.50       58.89     15.05 o 
   8 -11   9       62.91       47.53     17.82 o 
   9 -11   9       31.64       17.60     22.75 o 
 -10 -10   9      246.84      273.24     68.25 o 
  -9 -10   9       75.31       91.83     39.71 o 
  -8 -10   9      464.71      450.29     29.31 o 
  -7 -10   9       93.01       59.91     14.97 o 
  -6 -10   9      777.14      805.56     54.29 o 
  -5 -10   9     1520.60     1467.13     46.41 o 
  -4 -10   9       23.93       39.11     10.86 o 
  -3 -10   9      473.81      477.16     27.63 o 
  -2 -10   9      743.39      795.53     30.61 o 
  -1 -10   9      774.27      787.96     46.96 o 
   0 -10   9      465.75      510.82     22.01 o 
   1 -10   9     1547.84     1594.09     41.30 o 
   2 -10   9        3.18       12.00      7.84 o 
   3 -10   9      244.08      272.50     22.08 o 
   4 -10   9      168.88      142.05     16.24 o 
   5 -10   9      572.84      553.06     27.00 o 
   6 -10   9      426.66      424.93     34.57 o 
   7 -10   9       11.43        9.10     12.67 o 
   8 -10   9       82.30       89.14     19.36 o 
   9 -10   9       47.92       35.20     20.60 o 
 -11  -9   9      110.29       93.93     34.70 o 
 -10  -9   9       19.38       44.81     26.93 o 
  -9  -9   9      425.92      436.74     35.62 o 
  -8  -9   9      110.50       89.23     15.72 o 
  -7  -9   9      677.89      719.90     35.66 o 
  -6  -9   9      963.51      945.26     43.12 o 
  -5  -9   9       10.89       -4.10      7.57 o 
  -4  -9   9      403.18      387.28     24.19 o 
  -3  -9   9      224.50      179.62     16.09 o 
  -2  -9   9      106.48      112.07     10.06 o 
  -1  -9   9      397.31      444.07     26.83 o 
   0  -9   9     3152.73     3204.24     54.62 o 
   1  -9   9       32.27       28.16      8.24 o 
   2  -9   9      699.23      718.35     34.08 o 
   3  -9   9      360.49      343.16     21.95 o 
   4  -9   9      260.58      234.11     17.42 o 
   5  -9   9       40.76       45.02     10.16 o 
   6  -9   9       48.16       59.68     11.53 o 
   7  -9   9      381.01      430.97     26.97 o 
   8  -9   9       57.86       57.10     14.97 o 
   9  -9   9       21.40       16.74     16.74 o 
 -11  -8   9        0.62        7.32     23.58 o 
 -10  -8   9      540.11      558.06     60.43 o 
  -9  -8   9      189.58      210.61     36.93 o 
  -8  -8   9      340.70      342.44     24.41 o 
  -7  -8   9      328.44      325.25     25.44 o 
  -6  -8   9      489.77      463.48     27.50 o 
  -5  -8   9      100.73      101.94     14.29 o 
  -4  -8   9       96.34       81.16     14.24 o 
  -3  -8   9      108.80      120.35     10.26 o 
  -2  -8   9      128.48      121.68     15.92 o 
  -1  -8   9      642.06      662.12     25.71 o 
   0  -8   9      182.64      205.83     13.05 o 
   1  -8   9     2641.14     2834.18     50.57 o 
   2  -8   9      774.01      849.00     45.21 o 
   3  -8   9      181.51      169.26     14.35 o 
   4  -8   9       99.98       86.41     12.83 o 
   5  -8   9      373.19      370.96     21.75 o 
   6  -8   9      221.46      218.93     17.47 o 
   7  -8   9       37.20       63.15     30.48 o 
   8  -8   9       92.63       99.06     28.77 o 
 -12  -7   9        5.34       -2.99     25.78 o 
 -11  -7   9      354.16      331.76     58.81 o 
 -10  -7   9      122.48      161.14     27.51 o 
  -9  -7   9      453.86      462.77     26.87 o 
  -8  -7   9      818.86      942.07     49.01 o 
  -7  -7   9        1.05        7.47      9.11 o 
  -6  -7   9      532.05      529.04     39.47 o 
  -5  -7   9      754.65      709.38     50.69 o 
  -4  -7   9     1012.55     1028.83     28.83 o 
  -3  -7   9       29.45       27.69      6.36 o 
  -2  -7   9     1240.99     1332.25     36.07 o 
  -1  -7   9       60.82       58.65      9.48 o 
   0  -7   9     2884.65     2941.58     44.52 o 
   1  -7   9      127.97      148.09     11.02 o 
   2  -7   9      995.92      978.69     30.29 o 
   3  -7   9     1170.23     1210.08     33.27 o 
   4  -7   9      134.82      136.59     12.64 o 
   5  -7   9       67.20       74.70     17.40 o 
   6  -7   9      107.71      144.69     86.50 o 
   7  -7   9      766.58      804.07     58.06 o 
   8  -7   9       39.55       16.80     23.31 o 
   9  -7   9       38.25       21.03     34.34 o 
 -12  -6   9      215.16      262.31     45.55 o 
 -11  -6   9       88.07       21.57     31.98 o 
 -10  -6   9      218.17      180.64     30.48 o 
  -9  -6   9      736.52      764.49     32.42 o 
  -8  -6   9        2.80       -1.16      8.37 o 
  -7  -6   9     1022.29     1004.49     59.48 o 
  -6  -6   9      339.41      253.85     20.51 o 
  -5  -6   9      864.78      862.78     50.62 o 
  -4  -6   9      102.40       97.28     10.08 o 
  -3  -6   9     4675.59     4568.07     58.07 o 
  -2  -6   9     1395.64     1340.92     35.06 o 
  -1  -6   9      577.44      569.82     17.55 o 
   0  -6   9       51.05       50.07      7.98 o 
   1  -6   9     1337.66     1417.87     31.71 o 
   2  -6   9      805.13      771.79     23.00 o 
   3  -6   9      348.26      362.39     16.17 o 
   4  -6   9     1196.12     1186.78     33.87 o 
   5  -6   9      139.49      128.75     20.90 o 
   6  -6   9      858.01      808.24     80.83 o 
   7  -6   9       59.47       47.50     18.53 o 
   8  -6   9       79.26      102.88     33.85 o 
   9  -6   9       74.89      117.67     38.26 o 
 -12  -5   9      210.49      176.04     39.46 o 
 -11  -5   9       72.45       -6.40     20.10 o 
 -10  -5   9      348.25      327.88     30.35 o 
  -9  -5   9       10.33       21.53     10.20 o 
  -8  -5   9     1426.41     1389.23     40.56 o 
  -7  -5   9        0.10       -1.96      7.23 o 
  -6  -5   9      923.07      974.99     34.78 o 
  -5  -5   9        1.97       -5.85      5.85 o 
  -4  -5   9     2636.39     2649.59     42.98 o 
  -3  -5   9     1260.16     1221.67     26.17 o 
  -2  -5   9     2839.28     3018.90     56.50 o 
  -1  -5   9     2168.37     2090.89     41.34 o 
   0  -5   9       31.78       31.76      9.21 o 
   1  -5   9      256.01      259.46     13.42 o 
   2  -5   9     1314.80     1340.19     27.81 o 
   3  -5   9     1957.79     1940.53     42.31 o 
   4  -5   9       19.20       13.61      7.80 o 
   5  -5   9     1803.29     1854.44     61.08 o 
   6  -5   9        4.47        6.16     13.66 o 
   7  -5   9       52.98       29.98     16.69 o 
   8  -5   9       29.77       10.14     25.23 o 
   9  -5   9       17.09        4.13     25.96 o 
 -13  -4   9      254.01      385.04     78.12 o 
 -12  -4   9       12.04       13.72     23.89 o 
 -11  -4   9      226.00      209.55     30.44 o 
 -10  -4   9       31.47       29.66     14.14 o 
  -9  -4   9      194.35      169.46     16.81 o 
  -8  -4   9        2.39       -2.12      7.45 o 
  -7  -4   9     2384.91     2342.85     55.99 o 
  -6  -4   9      295.37      314.21     21.29 o 
  -5  -4   9      686.18      724.41     30.17 o 
  -4  -4   9     1115.19     1120.06     26.24 o 
  -3  -4   9     1078.90     1136.92     20.31 o 
  -2  -4   9     6098.41     6100.16     78.27 o 
  -1  -4   9      364.70      399.91     15.63 o 
   0  -4   9     2572.02     2723.27    128.07 o 
   1  -4   9       13.19       20.05      8.43 o 
   2  -4   9      920.70      962.59     27.39 o 
   3  -4   9      241.83      244.00     19.83 o 
   4  -4   9     2182.73     2210.12     46.44 o 
   5  -4   9      470.78      410.82     83.28 o 
   6  -4   9      217.10      221.39     27.98 o 
   7  -4   9      187.33      155.21     35.19 o 
   8  -4   9       29.38       41.90     28.33 o 
   9  -4   9       45.62        4.72     39.92 o 
 -13  -3   9       31.97       68.68     41.64 o 
 -12  -3   9      307.72      376.46     59.88 o 
 -11  -3   9        6.84       -1.89     14.61 o 
 -10  -3   9       56.28       77.91     17.27 o 
  -9  -3   9       48.86       26.46     10.09 o 
  -8  -3   9      884.18      841.25     30.96 o 
  -7  -3   9      147.92      124.82     15.02 o 
  -6  -3   9     1488.39     1512.32     41.95 o 
  -5  -3   9     3062.37     3062.18     97.56 o 
  -4  -3   9        7.22       -0.18      5.03 o 
  -3  -3   9      785.05      814.28     16.21 o 
  -2  -3   9      242.28      216.73     13.04 o 
  -1  -3   9     2949.54     3073.14     52.17 o 
   0  -3   9      135.35      132.94     11.29 o 
   1  -3   9     1721.68     1738.06     39.71 o 
   2  -3   9      683.90      701.02     17.75 o 
   3  -3   9      232.47      235.60     11.13 o 
   4  -3   9     1373.02     1363.98     27.30 o 
   5  -3   9      449.91      454.32     30.48 o 
   6  -3   9      143.85       93.18     34.77 o 
   7  -3   9       45.38        1.17     20.35 o 
   8  -3   9      122.31      120.85     19.06 o 
   9  -3   9       30.68       39.68     17.59 o 
 -13  -2   9      123.44       36.06     39.92 o 
 -12  -2   9       15.12        9.87     29.19 o 
 -11  -2   9      147.20      252.67     30.97 o 
 -10  -2   9       48.11       35.62     14.17 o 
  -9  -2   9      373.36      361.31     22.43 o 
  -8  -2   9      225.57      201.49     17.08 o 
  -7  -2   9      869.65      970.73     35.10 o 
  -6  -2   9     2306.19     2260.39     52.65 o 
  -5  -2   9      249.46      250.57     15.69 o 
  -4  -2   9      701.74      722.62     18.51 o 
  -3  -2   9       88.20       84.85      7.90 o 
  -2  -2   9     1299.29     1291.89     42.48 o 
  -1  -2   9       12.17        8.76      5.13 o 
   0  -2   9     1754.03     1717.27     40.02 o 
   1  -2   9       66.34       54.39      6.56 o 
   2  -2   9        8.23        9.73      5.79 o 
   3  -2   9     1283.62     1290.35     28.82 o 
   4  -2   9      703.99      717.63     21.37 o 
   5  -2   9      458.98      504.09     21.82 o 
   6  -2   9        0.69       -1.97     10.89 o 
   7  -2   9      100.22      103.47     19.71 o 
   8  -2   9       43.98       11.01     28.97 o 
 -13  -1   9        5.12       -9.92     21.92 o 
 -12  -1   9      137.38      139.56     48.29 o 
 -11  -1   9       12.19        1.37     14.81 o 
 -10  -1   9      702.05      757.89     59.74 o 
  -9  -1   9      312.01      319.14     19.46 o 
  -8  -1   9      219.34      215.32     16.17 o 
  -7  -1   9      322.33      333.80     17.98 o 
  -6  -1   9      332.62      321.69     18.84 o 
  -5  -1   9      213.76      231.03     15.18 o 
  -4  -1   9     1118.79     1129.22     23.13 o 
  -3  -1   9      969.80     1001.31     20.90 o 
  -2  -1   9       44.11       46.31      8.13 o 
  -1  -1   9     4028.98     4033.75     59.48 o 
   0  -1   9      381.71      385.54     12.55 o 
   1  -1   9      836.54      863.82     31.57 o 
   2  -1   9     1516.36     1459.07     32.01 o 
   3  -1   9       40.59       25.12      8.44 o 
   4  -1   9        1.09        5.53      8.38 o 
   5  -1   9      188.12      212.78     25.57 o 
   6  -1   9      315.96      368.66     24.63 o 
   7  -1   9       12.28        5.48     13.18 o 
   8  -1   9      165.87      133.64     26.49 o 
 -13   0   9       60.54       -4.95     24.40 o 
 -12   0   9       29.71       34.96     26.40 o 
 -11   0   9      529.47      446.97     40.55 o 
 -10   0   9      468.26      487.01     34.36 o 
  -9   0   9      589.91      629.04     39.37 o 
  -8   0   9      756.10      825.83     31.13 o 
  -7   0   9       23.49       15.27      6.91 o 
  -6   0   9      213.44      228.72     14.19 o 
  -5   0   9      275.55      258.68     17.24 o 
  -4   0   9     1043.23     1055.00     24.29 o 
  -3   0   9      482.25      515.63     14.45 o 
  -2   0   9     1646.75     1678.74     32.90 o 
  -1   0   9       55.94       73.23      7.87 o 
   0   0   9     1383.24     1419.13     37.28 o 
   1   0   9      648.61      679.07     39.53 o 
   2   0   9       15.59       14.35      8.16 o 
   3   0   9      390.63      372.28     25.23 o 
   4   0   9        2.71        5.32     10.21 o 
   5   0   9       42.44       30.39     12.57 o 
   6   0   9        0.05      -11.00     11.00 o 
   7   0   9      263.06      332.14     69.75 o 
   8   0   9       45.54       11.15     22.03 o 
 -13   1   9        3.69       12.45     24.75 o 
 -12   1   9       54.71       73.01     28.67 o 
 -11   1   9       61.58       51.50     19.68 o 
 -10   1   9      389.44      429.22     32.33 o 
  -9   1   9     1431.00     1546.09     43.62 o 
  -8   1   9      151.80      120.19     14.29 o 
  -7   1   9     2283.30     2298.17     50.12 o 
  -6   1   9      846.55      834.12     28.83 o 
  -5   1   9      750.43      744.72     25.81 o 
  -4   1   9      227.97      253.71     13.69 o 
  -3   1   9     2771.90     2800.90     40.72 o 
  -2   1   9     1867.25     1896.87     34.62 o 
  -1   1   9      187.16      184.36     14.84 o 
   0   1   9      157.87      185.23     16.53 o 
   1   1   9       94.48      127.33     18.42 o 
   2   1   9      388.80      390.66     36.84 o 
   3   1   9        1.37       -0.38     10.21 o 
   4   1   9      229.25      190.19     22.65 o 
   5   1   9        9.19       19.28     13.43 o 
   6   1   9      301.73      352.47     49.97 o 
   7   1   9       40.80       53.75     25.76 o 
 -13   2   9       76.23       15.35     44.00 o 
 -12   2   9      192.89      268.70     71.90 o 
 -11   2   9        0.74       13.53     16.85 o 
 -10   2   9      178.68      166.69     37.67 o 
  -9   2   9       28.12        5.60      9.47 o 
  -8   2   9     1805.06     1792.97     45.81 o 
  -7   2   9       26.40       25.24      8.84 o 
  -6   2   9      446.98      453.23     23.21 o 
  -5   2   9       35.77       24.22      8.40 o 
  -4   2   9     1048.70     1083.95     30.03 o 
  -3   2   9     2182.00     2243.28     36.71 o 
  -2   2   9      267.45      245.85     17.57 o 
  -1   2   9     1157.24     1131.79     36.79 o 
   0   2   9      183.45      181.12     17.79 o 
   1   2   9       52.38       64.70     12.66 o 
   2   2   9       94.94       95.09     17.95 o 
   3   2   9      681.85      613.35     39.47 o 
   4   2   9        0.13       -2.13     16.89 o 
   5   2   9      437.14      506.14     59.30 o 
   6   2   9        2.37      -14.09     14.09 o 
   7   2   9       15.89       16.73     25.97 o 
 -13   3   9      198.20      212.09     45.51 o 
 -12   3   9        7.98       49.58     43.57 o 
 -11   3   9      176.91      223.61     75.12 o 
 -10   3   9       10.01       -2.50     12.99 o 
  -9   3   9      329.35      353.83     34.07 o 
  -8   3   9       93.44       77.97     13.31 o 
  -7   3   9     1212.50     1214.67     37.56 o 
  -6   3   9      616.60      629.15     27.56 o 
  -5   3   9      600.59      625.19     26.19 o 
  -4   3   9      982.97     1015.82     30.32 o 
  -3   3   9       18.77       20.38      6.25 o 
  -2   3   9      660.30      679.54     27.89 o 
  -1   3   9       14.50       26.67     11.00 o 
   0   3   9      142.07      141.17     17.73 o 
   1   3   9      142.68      159.43     22.19 o 
   2   3   9      483.68      527.37     40.63 o 
   3   3   9        7.20        1.91     13.12 o 
   4   3   9      516.23      524.77     38.09 o 
   5   3   9       78.72       84.22     22.48 o 
   6   3   9       33.70       14.99     20.24 o 
 -12   4   9      222.44      217.41     43.85 o 
 -11   4   9       28.94       31.51     42.07 o 
 -10   4   9       27.29       34.82     16.35 o 
  -9   4   9       14.05       12.05     10.82 o 
  -8   4   9     1212.09     1252.95     41.34 o 
  -7   4   9      140.54      144.15     16.73 o 
  -6   4   9      629.74      616.52     28.11 o 
  -5   4   9     1721.91     1679.72     42.44 o 
  -4   4   9       28.18       13.30      8.63 o 
  -3   4   9     1153.37     1150.55     31.75 o 
  -2   4   9        1.25       -1.73      8.93 o 
  -1   4   9      307.19      320.18     28.53 o 
   0   4   9       21.52       15.92     11.60 o 
   1   4   9       70.83       59.18     16.60 o 
   2   4   9       12.55        2.46     14.33 o 
   3   4   9      503.46      457.28     52.64 o 
   4   4   9      440.30      444.40     39.05 o 
   5   4   9       64.11       37.90     25.29 o 
 -12   5   9        0.41       19.11     27.60 o 
 -11   5   9      143.25       70.31     32.84 o 
 -10   5   9      184.82      177.82     61.89 o 
  -9   5   9      403.48      402.83     26.75 o 
  -8   5   9       94.82      101.34     15.50 o 
  -7   5   9      595.27      551.35     29.17 o 
  -6   5   9     1418.35     1532.59     60.88 o 
  -5   5   9        6.26       10.25      9.67 o 
  -4   5   9      330.48      378.43     22.04 o 
  -3   5   9       37.18       20.96     10.05 o 
  -2   5   9      509.71      491.59     34.72 o 
  -1   5   9       27.20        2.86     12.93 o 
   0   5   9      332.52      391.00     43.92 o 
   1   5   9      156.89      140.18     35.57 o 
   2   5   9       94.52       93.29     28.87 o 
   3   5   9      217.25      149.95     59.24 o 
   4   5   9       70.32       73.97     66.75 o 
   5   5   9      115.92       98.57     33.82 o 
 -12   6   9      146.83      145.53     41.42 o 
 -11   6   9      136.62      134.44     36.55 o 
 -10   6   9      271.64      328.92     39.67 o 
  -9   6   9      326.58      340.88     29.57 o 
  -8   6   9       86.33       66.57     14.44 o 
  -7   6   9      649.83      651.69     32.53 o 
  -6   6   9       38.45       16.68     10.82 o 
  -5   6   9      573.72      635.64     30.17 o 
  -4   6   9      218.54      210.29     18.25 o 
  -3   6   9      189.13      169.44     18.43 o 
  -2   6   9        0.90        5.79     13.82 o 
  -1   6   9      649.38      681.06     43.14 o 
   0   6   9      121.27      102.05     22.48 o 
   1   6   9       98.43       77.95     22.92 o 
   2   6   9      208.83      215.99     46.79 o 
   3   6   9       14.74       20.18     32.19 o 
   4   6   9       62.52       52.43     29.88 o 
 -11   7   9      199.91      250.26     47.75 o 
 -10   7   9      379.25      481.75     48.38 o 
  -9   7   9       18.84       29.39     16.11 o 
  -8   7   9      370.10      417.17     40.64 o 
  -7   7   9       95.66       85.52     18.93 o 
  -6   7   9      306.29      293.46     24.18 o 
  -5   7   9       86.17      114.61     16.49 o 
  -4   7   9      251.46      227.59     35.50 o 
  -3   7   9       89.63       62.81     17.97 o 
  -2   7   9      413.59      404.01     57.52 o 
  -1   7   9      125.11      171.71     32.89 o 
   0   7   9      243.50      202.59     31.53 o 
   1   7   9      420.32      458.92     43.16 o 
   2   7   9       12.53       29.78     29.83 o 
   3   7   9       24.17       21.26     29.83 o 
 -10   8   9       40.41       46.75     32.62 o 
  -9   8   9      390.46      406.15     44.98 o 
  -8   8   9       85.05      101.22     26.77 o 
  -7   8   9      105.83       61.65     19.09 o 
  -6   8   9        2.24        5.63     14.40 o 
  -5   8   9      182.29      147.92     27.74 o 
  -4   8   9      207.01      197.73     37.88 o 
  -3   8   9      107.57      134.36     49.36 o 
  -2   8   9      219.85      164.40     51.08 o 
  -1   8   9       26.05       28.79     25.35 o 
   0   8   9      184.01      192.46     41.64 o 
   1   8   9        8.54       26.04     27.47 o 
  -9   9   9       18.29        7.71     22.87 o 
  -8   9   9      232.84      202.43     35.32 o 
  -7   9   9       82.20       52.69     29.67 o 
  -6   9   9        2.59       -6.92     26.18 o 
  -5   9   9       17.76       -7.38     23.06 o 
  -4   9   9      166.57      151.10     52.80 o 
  -3   9   9      334.54      365.73     72.97 o 
  -2   9   9        8.77       17.17     35.63 o 
  -1   9   9      145.75      103.02     47.65 o 
   0   9   9        7.29        0.53     25.57 o 
  -7  10   9       62.89       43.28     32.27 o 
  -6  10   9       85.05       87.78     35.50 o 
  -5  10   9       23.65        4.72     36.92 o 
  -4  10   9      140.85      161.83     55.80 o 
  -3  10   9        0.17       15.02     33.48 o 
  -1 -18  10      123.08       84.99     52.37 o 
   0 -18  10      111.83      103.45     55.80 o 
   1 -18  10       36.64       16.74     41.21 o 
   2 -18  10       97.96       93.72     36.77 o 
  -3 -17  10       42.98       53.66     49.79 o 
  -2 -17  10       76.61       81.56     49.79 o 
  -1 -17  10      238.17      160.54     57.95 o 
   0 -17  10        6.92       35.20     38.63 o 
   1 -17  10      290.56      376.85     53.80 o 
   2 -17  10       69.96       74.14     32.46 o 
   3 -17  10      129.39       80.94     34.16 o 
   4 -17  10       17.71        5.37     28.62 o 
   5 -17  10      167.60      203.50     45.62 o 
  -5 -16  10       27.49       26.05     34.13 o 
  -4 -16  10      126.84      108.97     56.88 o 
  -3 -16  10        7.72       -7.37     23.01 o 
  -2 -16  10      205.18      182.43     57.52 o 
  -1 -16  10        7.95       -1.29     27.90 o 
   0 -16  10      314.61      288.89     65.25 o 
   1 -16  10       80.45       32.62     20.46 o 
   2 -16  10       52.52       48.36     21.40 o 
   3 -16  10       36.59       37.74     21.30 o 
   4 -16  10       69.78       46.77     28.72 o 
   5 -16  10       51.85       53.94     30.86 o 
   6 -16  10       39.10       67.24     32.62 o 
  -6 -15  10       76.37       45.91     29.83 o 
  -5 -15  10      217.94      157.48     75.55 o 
  -4 -15  10       15.84       25.69     17.69 o 
  -3 -15  10      421.38      454.31     51.47 o 
  -2 -15  10       50.64       23.27     29.62 o 
  -1 -15  10      152.14      169.88     34.12 o 
   0 -15  10       21.46       21.34     20.45 o 
   1 -15  10      285.35      296.92     39.33 o 
   2 -15  10      309.77      303.18     33.84 o 
   3 -15  10        4.36       -6.67     16.78 o 
   4 -15  10       28.44       38.00     26.97 o 
   5 -15  10      101.48       85.66     73.62 o 
   6 -15  10      174.83      170.33     38.21 o 
   7 -15  10        8.31       36.95     25.61 o 
  -7 -14  10       19.37        9.71     27.11 o 
  -6 -14  10       40.99        4.59     23.47 o 
  -5 -14  10       99.31       62.71     21.39 o 
  -4 -14  10      489.00      534.06     39.11 o 
  -3 -14  10       69.21       67.21     19.75 o 
  -2 -14  10      230.79      232.82     29.01 o 
  -1 -14  10      260.61      222.59     35.08 o 
   0 -14  10       25.29       35.36     16.40 o 
   1 -14  10       25.53       35.14     16.71 o 
   2 -14  10      225.55      214.10     42.21 o 
   3 -14  10      465.97      488.04     48.71 o 
   4 -14  10       11.69       19.26     16.93 o 
   5 -14  10       45.58       44.28     19.95 o 
   6 -14  10        1.41      -10.23     17.26 o 
   7 -14  10      176.55      174.18     31.41 o 
  -8 -13  10      101.83      138.63     32.14 o 
  -7 -13  10      144.15      131.23     34.24 o 
  -6 -13  10        2.88       -5.31     21.89 o 
  -5 -13  10      445.69      447.68     48.39 o 
  -4 -13  10       48.36       28.50     13.03 o 
  -3 -13  10      652.71      684.37     32.40 o 
  -2 -13  10      419.73      425.46     71.14 o 
  -1 -13  10       37.60        8.15     16.01 o 
   0 -13  10       65.89      134.51     25.63 o 
   1 -13  10      111.06      108.87     20.47 o 
   2 -13  10       93.42       92.53     16.44 o 
   3 -13  10      137.18       77.01     22.02 o 
   4 -13  10      189.22      265.13     28.57 o 
   5 -13  10       86.57      101.44     20.36 o 
   6 -13  10       90.47       68.90     19.48 o 
   7 -13  10        0.21       -6.18     16.60 o 
   8 -13  10       70.74       57.95     30.48 o 
  -9 -12  10       39.63       56.20     40.78 o 
  -8 -12  10      331.73      348.77     42.38 o 
  -7 -12  10       14.89       17.62     16.63 o 
  -6 -12  10      406.88      428.19     34.82 o 
  -5 -12  10      128.91       94.73     16.99 o 
  -4 -12  10      361.03      365.57     26.42 o 
  -3 -12  10       92.63       86.42     15.80 o 
  -2 -12  10      228.59      234.44     26.50 o 
  -1 -12  10      838.53      849.36     57.44 o 
   0 -12  10        2.71        5.57     11.27 o 
   1 -12  10      304.64      297.25     23.03 o 
   2 -12  10      216.94      206.12     22.12 o 
   3 -12  10      422.89      501.64     33.23 o 
   4 -12  10       12.98       -7.16     12.40 o 
   5 -12  10      184.42      177.60     27.60 o 
   6 -12  10       16.80       13.52     13.71 o 
   7 -12  10       54.75       71.13     19.00 o 
   8 -12  10       35.53       66.96     26.61 o 
 -10 -11  10        7.00       47.85     30.82 o 
  -9 -11  10      318.60      329.94     41.31 o 
  -8 -11  10        1.76        4.57     15.18 o 
  -7 -11  10      838.08      758.83     39.96 o 
  -6 -11  10      455.48      497.37     32.11 o 
  -5 -11  10      189.18      167.23     20.09 o 
  -4 -11  10       78.40      102.47     15.78 o 
  -3 -11  10       88.12       83.23     13.20 o 
  -2 -11  10      406.03      461.64     32.15 o 
  -1 -11  10      261.37      274.71     25.07 o 
   0 -11  10     1239.03     1226.59     39.69 o 
   1 -11  10       10.96        5.01      8.80 o 
   2 -11  10      412.11      386.48     31.72 o 
   3 -11  10       22.45       13.92     13.80 o 
   4 -11  10      461.70      460.99     30.97 o 
   5 -11  10      128.30      114.75     16.97 o 
   6 -11  10       89.77      102.74     16.21 o 
   7 -11  10       73.17       78.19     21.96 o 
   8 -11  10       56.81       50.65     22.32 o 
 -10 -10  10      189.29      138.27     42.28 o 
  -9 -10  10        1.58       -2.44     17.07 o 
  -8 -10  10      582.34      552.47     35.16 o 
  -7 -10  10      416.86      419.35     30.75 o 
  -6 -10  10      265.72      281.24     25.71 o 
  -5 -10  10     1587.80     1548.79     48.06 o 
  -4 -10  10       73.25       68.68     13.02 o 
  -3 -10  10      197.59      186.41     17.53 o 
  -2 -10  10      169.43      155.75     45.41 o 
  -1 -10  10     2092.32     2156.24     51.50 o 
   0 -10  10       48.09       65.72     12.19 o 
   1 -10  10     1508.51     1595.82     41.34 o 
   2 -10  10      109.47      106.21     14.51 o 
   3 -10  10      233.76      221.65     23.94 o 
   4 -10  10       48.70       58.18     16.13 o 
   5 -10  10      416.21      436.49     33.07 o 
   6 -10  10       99.44      141.65     18.03 o 
   7 -10  10        1.21        9.57     13.71 o 
   8 -10  10      179.54      208.62     28.33 o 
   9 -10  10       12.94        9.87     17.60 o 
 -11  -9  10      238.35      154.90     40.40 o 
 -10  -9  10       74.55       58.95     65.25 o 
  -9  -9  10      157.84      181.67     30.63 o 
  -8  -9  10      248.05      259.98     24.99 o 
  -7  -9  10       99.94       87.33     16.08 o 
  -6  -9  10     1289.99     1293.29     44.94 o 
  -5  -9  10      170.84      136.88     21.75 o 
  -4  -9  10      884.68      961.37     34.72 o 
  -3  -9  10      172.34      151.35     30.61 o 
  -2  -9  10      477.03      433.57     24.68 o 
  -1  -9  10      187.40      131.61     24.47 o 
   0  -9  10     1345.17     1425.68     39.01 o 
   1  -9  10      944.86     1071.07     31.34 o 
   2  -9  10      138.10      114.20     15.46 o 
   3  -9  10      112.07      113.21     14.98 o 
   4  -9  10      395.76      397.62     21.71 o 
   5  -9  10      423.55      353.96     32.84 o 
   6  -9  10       48.29       66.62     15.66 o 
   7  -9  10      569.07      556.75     33.06 o 
   8  -9  10       20.70       16.31     39.92 o 
 -11  -8  10       54.00       71.97     48.08 o 
 -10  -8  10      257.24      235.70     42.64 o 
  -9  -8  10      377.78      355.24     32.21 o 
  -8  -8  10        3.59        2.08     10.79 o 
  -7  -8  10      284.94      274.64     24.00 o 
  -6  -8  10      201.28      175.96     19.70 o 
  -5  -8  10     1683.72     1598.15     45.84 o 
  -4  -8  10        7.52       -0.58      6.96 o 
  -3  -8  10      684.63      744.62     25.54 o 
  -2  -8  10      316.16      338.01     21.33 o 
  -1  -8  10       92.57      114.76     13.63 o 
   0  -8  10      140.12      116.11     14.94 o 
   1  -8  10      441.87      458.25     19.30 o 
   2  -8  10      647.68      633.52     43.19 o 
   3  -8  10       25.92       34.23     19.96 o 
   4  -8  10      103.93       88.72     11.67 o 
   5  -8  10      194.51      193.38     17.60 o 
   6  -8  10     1331.35     1264.81     87.35 o 
   7  -8  10       20.26       -0.86     32.19 o 
   8  -8  10      117.05      109.46     52.37 o 
 -12  -7  10       71.45       71.63     33.19 o 
 -11  -7  10      176.56      155.19     77.70 o 
 -10  -7  10      233.46      277.10     35.48 o 
  -9  -7  10        3.24       10.68     10.54 o 
  -8  -7  10      310.28      302.15     25.54 o 
  -7  -7  10        3.26       16.06     10.98 o 
  -6  -7  10      768.12      773.13     33.71 o 
  -5  -7  10      157.92      172.64     17.52 o 
  -4  -7  10     3698.44     3688.29     72.69 o 
  -3  -7  10     1863.72     1793.48     35.98 o 
  -2  -7  10      177.87      180.57     15.89 o 
  -1  -7  10      758.37      752.10     26.89 o 
   0  -7  10      524.68      494.32     24.17 o 
   1  -7  10       27.91       31.02      7.29 o 
   2  -7  10     1364.90     1418.44     50.53 o 
   3  -7  10      962.39     1055.02     30.08 o 
   4  -7  10        4.98        4.93      6.83 o 
   5  -7  10      455.32      480.37     37.24 o 
   6  -7  10       81.03       99.16     38.20 o 
   7  -7  10      546.38      436.55     73.40 o 
   8  -7  10      114.36       70.83     47.65 o 
 -12  -6  10       19.63       11.82     26.29 o 
 -11  -6  10      182.50      184.71     86.28 o 
 -10  -6  10      111.48       93.49     19.25 o 
  -9  -6  10      259.70      272.47     22.48 o 
  -8  -6  10       11.74       25.79     11.33 o 
  -7  -6  10     1093.51     1156.65     41.21 o 
  -6  -6  10       22.84       27.14      9.54 o 
  -5  -6  10     1464.34     1515.42     42.18 o 
  -4  -6  10     1120.88     1098.19     26.99 o 
  -3  -6  10     1403.80     1456.05     42.15 o 
  -2  -6  10     3111.77     3180.72     48.91 o 
  -1  -6  10       90.79       83.35     10.66 o 
   0  -6  10      347.87      399.75     30.08 o 
   1  -6  10      978.96     1009.84     19.61 o 
   2  -6  10      795.67      872.23     36.32 o 
   3  -6  10      107.38       68.73      9.63 o 
   4  -6  10      827.38      871.18     24.53 o 
   5  -6  10      694.98      614.33     54.24 o 
   6  -6  10      532.54      467.18     60.74 o 
   7  -6  10      143.34      155.79     53.01 o 
   8  -6  10       36.62       19.63     29.03 o 
   9  -6  10      124.79       33.91     45.50 o 
 -12  -5  10      255.13      276.58     45.97 o 
 -11  -5  10        0.17      -18.62     18.62 o 
 -10  -5  10       82.50       61.87     17.91 o 
  -9  -5  10       21.41       21.55     10.58 o 
  -8  -5  10     1465.08     1399.78     41.12 o 
  -7  -5  10      534.71      548.60     29.68 o 
  -6  -5  10      897.43      936.00     45.29 o 
  -5  -5  10     1139.07     1111.20     35.78 o 
  -4  -5  10     1151.93     1204.30     24.56 o 
  -3  -5  10      230.22      215.07     17.66 o 
  -2  -5  10       47.53       50.02     10.02 o 
  -1  -5  10     3033.18     3120.05     54.68 o 
   0  -5  10       22.30       12.17      7.36 o 
   1  -5  10      615.12      640.80     20.85 o 
   2  -5  10      159.66      156.81     11.05 o 
   3  -5  10      768.48      767.44     22.19 o 
   4  -5  10      724.18      714.80     19.68 o 
   5  -5  10      566.81      454.33     47.04 o 
   6  -5  10      131.07      114.62     66.11 o 
   7  -5  10       31.93       24.22     25.49 o 
   8  -5  10      118.19      151.96     63.10 o 
 -12  -4  10        4.19       -1.72     29.19 o 
 -11  -4  10      126.71      124.38     31.76 o 
 -10  -4  10        9.26        7.29     12.88 o 
  -9  -4  10      525.83      520.82     28.05 o 
  -8  -4  10       45.40       32.48     11.15 o 
  -7  -4  10     1412.05     1445.00     44.64 o 
  -6  -4  10     2592.95     2469.43     56.92 o 
  -5  -4  10        4.81        1.83      7.32 o 
  -4  -4  10      292.59      319.64     17.60 o 
  -3  -4  10      284.40      306.15     19.73 o 
  -2  -4  10      591.69      631.34     27.63 o 
  -1  -4  10       85.88       63.96      9.66 o 
   0  -4  10     3613.67     3628.86     67.34 o 
   1  -4  10        3.42        5.23      5.91 o 
   2  -4  10     1298.97     1284.82     27.31 o 
   3  -4  10      741.87      689.72     23.23 o 
   4  -4  10      103.99      107.80     11.54 o 
   5  -4  10      315.68      262.56     46.10 o 
   6  -4  10       18.36       -0.65     19.75 o 
   7  -4  10       61.69       59.67     43.35 o 
   8  -4  10       46.07       65.25     45.50 o 
 -13  -3  10        0.02       19.32     36.06 o 
 -12  -3  10      192.56      100.45     43.35 o 
 -11  -3  10        4.04       -9.01     26.61 o 
 -10  -3  10      241.55      202.27     18.91 o 
  -9  -3  10      121.84      100.44     14.65 o 
  -8  -3  10      644.97      657.55     35.58 o 
  -7  -3  10      681.97      700.90     31.96 o 
  -6  -3  10       20.11       -0.48      7.95 o 
  -5  -3  10     1136.45     1167.30     30.65 o 
  -4  -3  10        8.76        9.35      7.24 o 
  -3  -3  10      330.10      351.71     20.94 o 
  -2  -3  10        6.66        2.63      5.61 o 
  -1  -3  10     2461.91     2506.01     47.69 o 
   0  -3  10      599.79      601.32     26.64 o 
   1  -3  10      425.02      405.53     17.65 o 
   2  -3  10       63.65       69.50      9.58 o 
   3  -3  10      168.99      155.14     18.43 o 
   4  -3  10      523.47      520.09     19.17 o 
   5  -3  10        1.45        1.96      6.34 o 
   6  -3  10      196.33      226.88     29.83 o 
   7  -3  10        6.53       -4.60     12.71 o 
   8  -3  10       78.33       84.66     20.36 o 
 -13  -2  10       83.44       72.91     34.04 o 
 -12  -2  10       14.25        6.44     26.18 o 
 -11  -2  10      369.43      369.50     98.73 o 
 -10  -2  10      288.48      243.21     23.33 o 
  -9  -2  10      187.41      198.53     18.95 o 
  -8  -2  10      568.18      561.81     24.39 o 
  -7  -2  10       48.17       14.75      8.29 o 
  -6  -2  10     2456.70     2535.37     51.74 o 
  -5  -2  10      179.42      158.33     12.03 o 
  -4  -2  10      104.83       90.52      7.98 o 
  -3  -2  10        3.60        6.31      6.06 o 
  -2  -2  10     1539.29     1626.75     40.42 o 
  -1  -2  10       11.27       15.60      5.94 o 
   0  -2  10     2684.59     2648.49     52.20 o 
   1  -2  10     2108.73     2200.83     40.55 o 
   2  -2  10       91.48       78.75     10.32 o 
   3  -2  10       12.32        4.75      7.81 o 
   4  -2  10        3.12       11.41      9.68 o 
   5  -2  10      109.51      110.90     15.88 o 
   6  -2  10       10.68       -0.43     13.78 o 
   7  -2  10      220.78      238.05     49.58 o 
   8  -2  10        1.25        0.60     32.84 o 
 -13  -1  10        4.26        8.48     27.61 o 
 -12  -1  10      295.29      329.23    132.21 o 
 -11  -1  10      159.09      165.90     24.28 o 
 -10  -1  10      275.64      282.70     22.75 o 
  -9  -1  10      948.29      947.45     39.59 o 
  -8  -1  10        2.81       -5.54      7.67 o 
  -7  -1  10      585.59      615.75     23.32 o 
  -6  -1  10      719.43      675.73     26.91 o 
  -5  -1  10      888.42      902.10     24.56 o 
  -4  -1  10       12.64       11.62      5.75 o 
  -3  -1  10      264.34      255.74     19.55 o 
  -2  -1  10      507.98      515.54     21.50 o 
  -1  -1  10      864.95      871.56     30.44 o 
   0  -1  10      530.09      586.72     22.58 o 
   1  -1  10      154.40      114.75     11.68 o 
   2  -1  10      678.37      669.73     32.99 o 
   3  -1  10       19.66       28.39     13.04 o 
   4  -1  10      239.50      264.12     22.71 o 
   5  -1  10       61.05       44.56     13.95 o 
   6  -1  10      313.95      382.94     50.87 o 
   7  -1  10        0.62      -15.32     15.32 o 
 -13   0  10       83.23      104.33     49.58 o 
 -12   0  10       63.07       33.10     26.46 o 
 -11   0  10      240.44      260.44     34.17 o 
 -10   0  10      515.22      515.76     28.75 o 
  -9   0  10        7.55        8.73      9.45 o 
  -8   0  10      585.73      615.34     43.08 o 
  -7   0  10       51.00       49.20     10.38 o 
  -6   0  10     1012.03     1008.58     31.39 o 
  -5   0  10      132.82       91.39     13.61 o 
  -4   0  10     3873.03     3913.51     61.12 o 
  -3   0  10      694.35      718.34     22.20 o 
  -2   0  10      132.59      126.76     12.80 o 
  -1   0  10      540.54      473.13     28.77 o 
   0   0  10      154.32      156.79     16.73 o 
   1   0  10      613.00      620.27     27.36 o 
   2   0  10       44.05       31.05     15.95 o 
   3   0  10      212.07      224.48     23.19 o 
   4   0  10        2.28        0.77     11.30 o 
   5   0  10      427.22      483.38     33.05 o 
   6   0  10        9.21       10.09     19.71 o 
   7   0  10      105.61      115.50     29.06 o 
 -13   1  10      249.81      244.80     47.86 o 
 -12   1  10        0.14       10.02     24.87 o 
 -11   1  10      112.78      149.10     28.97 o 
 -10   1  10       15.50        1.80     10.73 o 
  -9   1  10      510.03      535.86     28.39 o 
  -8   1  10      230.69      221.45     24.46 o 
  -7   1  10     1247.37     1199.43     39.80 o 
  -6   1  10       99.39       86.40     12.17 o 
  -5   1  10     2094.57     2100.87     44.44 o 
  -4   1  10     1492.88     1563.48     34.72 o 
  -3   1  10     1945.03     1888.81     50.43 o 
  -2   1  10     2273.58     2343.47     47.15 o 
  -1   1  10        1.90       -3.22      7.85 o 
   0   1  10      349.18      373.22     23.69 o 
   1   1  10      222.42      213.27     23.17 o 
   2   1  10      338.24      399.90     57.73 o 
   3   1  10       25.80       19.06     13.40 o 
   4   1  10      210.45      219.70     25.70 o 
   5   1  10      241.13      233.84     39.69 o 
   6   1  10      171.43      115.08     23.00 o 
 -13   2  10        5.07       15.84     28.89 o 
 -12   2  10      308.05      367.34     53.24 o 
 -11   2  10       33.60       32.16     23.21 o 
 -10   2  10       27.45       28.52     12.40 o 
  -9   2  10       39.01       30.38     11.21 o 
  -8   2  10     1210.11     1264.35     40.33 o 
  -7   2  10      138.34       91.85     13.10 o 
  -6   2  10      485.38      493.93     24.70 o 
  -5   2  10     2334.46     2316.08     48.31 o 
  -4   2  10      174.92      178.58     18.24 o 
  -3   2  10     2003.18     2071.27     50.93 o 
  -2   2  10      275.68      307.41     25.92 o 
  -1   2  10      792.78      721.95     38.18 o 
   0   2  10       28.96       -0.72      9.28 o 
   1   2  10      444.33      454.34     31.97 o 
   2   2  10       40.03       37.54     15.36 o 
   3   2  10      370.27      399.44     45.69 o 
   4   2  10      333.71      318.28     31.86 o 
   5   2  10       12.19       14.73     17.02 o 
   6   2  10       46.29       28.76     20.21 o 
 -12   3  10       77.50       74.73     31.87 o 
 -11   3  10       71.67       43.93     32.41 o 
 -10   3  10       56.75       42.48     17.41 o 
  -9   3  10      330.18      286.27     23.42 o 
  -8   3  10      171.87      170.90     18.43 o 
  -7   3  10      485.64      520.78     27.33 o 
  -6   3  10      493.43      507.58     25.69 o 
  -5   3  10       12.83       22.04      9.05 o 
  -4   3  10      605.18      610.80     35.97 o 
  -3   3  10      123.88      113.62     23.40 o 
  -2   3  10     1090.86     1150.87     43.20 o 
  -1   3  10      454.24      459.97     32.72 o 
   0   3  10      199.06      197.99     21.21 o 
   1   3  10        9.35        7.04     12.36 o 
   2   3  10      285.58      323.17     33.09 o 
   3   3  10      184.16      198.77     27.50 o 
   4   3  10       49.88       31.13     20.38 o 
   5   3  10       88.44      109.16     26.33 o 
 -12   4  10       66.93       76.84     33.00 o 
 -11   4  10       85.39       69.79     29.44 o 
 -10   4  10       62.29       61.12     17.60 o 
  -9   4  10       71.57       60.73     17.36 o 
  -8   4  10      285.81      309.38     24.53 o 
  -7   4  10      842.99      819.01     47.78 o 
  -6   4  10       18.64        7.56      9.51 o 
  -5   4  10      499.36      557.69     30.74 o 
  -4   4  10       10.66       11.66     12.28 o 
  -3   4  10      214.69      217.26     37.73 o 
  -2   4  10       17.67       18.76     12.88 o 
  -1   4  10      758.11      736.27     42.17 o 
   0   4  10      309.92      305.78     30.62 o 
   1   4  10       72.89       79.83     20.11 o 
   2   4  10      163.06      141.82     31.14 o 
   3   4  10       29.66       55.96     25.96 o 
   4   4  10       70.20       89.88     40.35 o 
 -12   5  10        0.29       48.08     43.78 o 
 -11   5  10       72.02       59.68     30.01 o 
 -10   5  10      257.60      295.51     38.08 o 
  -9   5  10       48.64       27.90     15.52 o 
  -8   5  10      211.25      193.96     20.82 o 
  -7   5  10        6.54       15.96     11.32 o 
  -6   5  10      642.14      656.53     40.11 o 
  -5   5  10       20.91       16.37     11.21 o 
  -4   5  10      117.20      129.48     29.31 o 
  -3   5  10        1.27       13.32     34.98 o 
  -2   5  10      486.79      590.73     49.17 o 
  -1   5  10      381.50      327.15     39.44 o 
   0   5  10       97.13       96.26     23.40 o 
   1   5  10      301.49      311.89     34.28 o 
   2   5  10        2.97       15.80     23.72 o 
   3   5  10        7.07        7.46     24.86 o 
 -11   6  10      127.24       96.93     36.97 o 
 -10   6  10       36.18       30.90     23.89 o 
  -9   6  10      448.85      488.22     45.88 o 
  -8   6  10        6.05       19.05     17.65 o 
  -7   6  10      278.24      273.66     26.68 o 
  -6   6  10        1.11        2.05     11.80 o 
  -5   6  10      187.46      263.38     31.84 o 
  -4   6  10      138.31       98.72     21.74 o 
  -3   6  10      211.03      177.12     62.03 o 
  -2   6  10       69.18       62.05     19.66 o 
  -1   6  10      300.53      416.15     39.14 o 
   0   6  10      433.43      442.96     41.39 o 
   1   6  10       20.97        2.64     20.16 o 
   2   6  10       51.47       21.96     33.70 o 
 -10   7  10      286.48      357.03     68.68 o 
  -9   7  10       49.63       81.88     31.87 o 
  -8   7  10      116.26      117.95     34.59 o 
  -7   7  10        2.57       23.13     18.49 o 
  -6   7  10      292.81      315.44     54.42 o 
  -5   7  10      119.54       97.65     30.15 o 
  -4   7  10      285.42      235.66     56.23 o 
  -3   7  10      440.49      582.07     83.70 o 
  -2   7  10        5.74        5.15     28.76 o 
  -1   7  10      122.74       55.37     37.77 o 
   0   7  10        0.06        2.24     24.05 o 
   1   7  10      276.41      291.32     49.43 o 
  -9   8  10      233.02      222.51     67.39 o 
  -8   8  10      111.19      105.00     35.31 o 
  -7   8  10      106.93      127.34     46.14 o 
  -6   8  10       33.45        8.39     25.44 o 
  -5   8  10      241.69      265.71     63.96 o 
  -4   8  10      255.78      225.36     61.81 o 
  -3   8  10        1.53       24.90     33.05 o 
  -2   8  10      211.79      179.86     54.09 o 
  -1   8  10       56.93       61.81     40.35 o 
   0   8  10       78.70      100.45     45.93 o 
  -7   9  10      118.75       83.25     57.95 o 
  -6   9  10       76.13       50.65     43.78 o 
  -5   9  10      335.40      361.00     74.69 o 
  -4   9  10        2.88       34.34     43.35 o 
  -3   9  10      232.91      163.55     52.37 o 
   0 -18  11      105.06      124.48     52.80 o 
   1 -18  11        0.06        9.87     41.21 o 
  -3 -17  11      122.13      129.21     54.09 o 
  -2 -17  11        0.46        6.44     33.48 o 
  -1 -17  11      227.85      269.14     69.97 o 
   0 -17  11       49.93       89.29     48.94 o 
   1 -17  11      116.38       48.12     31.53 o 
   2 -17  11       31.82       10.11     25.66 o 
   3 -17  11       90.92      134.61     52.58 o 
   4 -17  11       16.56       18.46     39.06 o 
  -5 -16  11       14.39      -10.86     26.32 o 
  -4 -16  11      333.30      305.64     49.49 o 
  -3 -16  11       56.79      -13.31     37.35 o 
  -2 -16  11      117.54       89.71     48.08 o 
  -1 -16  11        0.12        5.15     31.34 o 
   0 -16  11      233.16      174.28     55.37 o 
   1 -16  11      205.88      140.75     29.01 o 
   2 -16  11       23.84       26.62     20.52 o 
   3 -16  11       93.70       48.67     28.98 o 
   4 -16  11       22.71       29.62     34.34 o 
   5 -16  11       39.00      105.60     46.36 o 
  -6 -15  11        5.91      -24.03     24.03 o 
  -5 -15  11      287.56      374.48     60.95 o 
  -4 -15  11       60.31       46.20     27.06 o 
  -3 -15  11      327.57      207.76     58.81 o 
  -2 -15  11      146.12      132.78     31.87 o 
  -1 -15  11        2.57        4.59     19.26 o 
   0 -15  11       21.11       20.07     23.18 o 
   1 -15  11      308.22      357.14     39.86 o 
   2 -15  11      459.22      426.24     38.78 o 
   3 -15  11        9.63       43.32     25.49 o 
   4 -15  11      147.85      121.48     46.36 o 
   5 -15  11        1.44       18.46     33.05 o 
   6 -15  11       70.31       70.33     38.85 o 
  -7 -14  11        1.51        3.74     25.37 o 
  -6 -14  11      140.22      104.09     33.93 o 
  -5 -14  11       14.77       25.18     17.66 o 
  -4 -14  11      198.17      185.56     46.57 o 
  -3 -14  11      178.54      212.93     29.41 o 
  -2 -14  11       45.39       60.88     27.47 o 
  -1 -14  11      177.00      206.16     58.59 o 
   0 -14  11       33.11       41.32     22.00 o 
   1 -14  11      227.19      232.09     40.40 o 
   2 -14  11       33.85        9.59     15.66 o 
   3 -14  11      515.43      498.97     49.32 o 
   4 -14  11       35.02       18.11     19.98 o 
   5 -14  11       20.59       34.87     21.14 o 
   6 -14  11       12.06        8.94     19.74 o 
   7 -14  11       74.04       89.27     27.83 o 
  -8 -13  11        0.15      -22.78     22.78 o 
  -7 -13  11      286.19      315.25     47.55 o 
  -6 -13  11       97.29       96.24     23.01 o 
  -5 -13  11       52.49       48.27     15.69 o 
  -4 -13  11       88.75       69.16     15.77 o 
  -3 -13  11      433.81      413.28     36.13 o 
  -2 -13  11      169.98      208.28     39.92 o 
  -1 -13  11       32.24       49.34     20.10 o 
   0 -13  11      311.33      187.76     30.86 o 
   1 -13  11       21.99       30.02     15.34 o 
   2 -13  11      661.22      780.34     43.42 o 
   3 -13  11       20.68       28.35     15.36 o 
   4 -13  11      120.20      144.51     27.90 o 
   5 -13  11       53.25       50.60     34.13 o 
   6 -13  11        2.11        7.01     18.76 o 
   7 -13  11        6.01        4.72     23.61 o 
  -9 -12  11        0.03       -8.08     21.63 o 
  -8 -12  11      420.07      462.87     72.97 o 
  -7 -12  11      281.88      301.56     48.29 o 
  -6 -12  11       89.07       75.37     17.22 o 
  -5 -12  11      352.15      324.05     26.85 o 
  -4 -12  11      215.81      205.15     25.09 o 
  -3 -12  11       64.38       37.45     15.41 o 
  -2 -12  11      285.58      278.02     41.05 o 
  -1 -12  11      957.57     1101.76    105.81 o 
   0 -12  11       61.17       54.63     43.35 o 
   1 -12  11      388.05      409.24     33.46 o 
   2 -12  11       59.84       51.23     15.47 o 
   3 -12  11      427.64      458.84     31.87 o 
   4 -12  11       95.07      117.69     33.05 o 
   5 -12  11      106.36       80.40     37.99 o 
   6 -12  11       19.34       24.63     17.27 o 
   7 -12  11       38.46        8.16     21.46 o 
   8 -12  11       81.19       65.68     27.47 o 
 -10 -11  11       11.31        4.26     26.57 o 
  -9 -11  11      178.02      133.35     30.62 o 
  -8 -11  11       86.19       81.17     23.87 o 
  -7 -11  11      183.75      171.42     37.05 o 
  -6 -11  11      580.04      641.15     64.44 o 
  -5 -11  11       15.22        9.60     11.02 o 
  -4 -11  11      386.00      393.96     25.26 o 
  -3 -11  11      402.57      402.68     32.65 o 
  -2 -11  11      911.28      969.59     44.61 o 
  -1 -11  11       12.13        0.98     18.03 o 
   0 -11  11      747.27      831.24     39.78 o 
   1 -11  11      518.26      484.84     34.88 o 
   2 -11  11      191.20      182.79     21.75 o 
   3 -11  11      102.04      112.10     17.97 o 
   4 -11  11      206.21      203.68     26.46 o 
   5 -11  11      226.55      260.60     29.83 o 
   6 -11  11       28.84       39.14     19.58 o 
   7 -11  11      164.28      145.52     29.62 o 
   8 -11  11       95.50       67.39     24.04 o 
 -10 -10  11      105.00      132.88     38.17 o 
  -9 -10  11       87.19       81.06     31.87 o 
  -8 -10  11       32.06        7.13     13.29 o 
  -7 -10  11      162.70      166.13     21.74 o 
  -6 -10  11       97.27       86.00     17.97 o 
  -5 -10  11     1161.79     1157.77     41.98 o 
  -4 -10  11        0.40       -8.14      8.14 o 
  -3 -10  11     1695.85     1786.91     58.48 o 
  -2 -10  11       29.15        6.30     11.65 o 
  -1 -10  11     1984.94     2127.04     97.86 o 
   0 -10  11     1172.03     1246.97     45.01 o 
   1 -10  11      251.13      289.13     19.49 o 
   2 -10  11      151.22      154.68     18.65 o 
   3 -10  11      300.18      347.02     29.99 o 
   4 -10  11      109.32       92.56     18.20 o 
   5 -10  11      100.96       94.96     16.84 o 
   6 -10  11      459.35      435.01     38.42 o 
   7 -10  11       82.95       53.83     18.64 o 
   8 -10  11      159.10      138.22     24.90 o 
 -11  -9  11       97.40       70.49     60.31 o 
 -10  -9  11      303.40      307.65     59.77 o 
  -9  -9  11       10.49        6.93     14.05 o 
  -8  -9  11       23.15       21.26     13.42 o 
  -7  -9  11       50.93       58.28     14.26 o 
  -6  -9  11      821.24      801.23     36.91 o 
  -5  -9  11        0.18       -4.29      8.76 o 
  -4  -9  11     1447.22     1473.93     41.72 o 
  -3  -9  11     1757.56     1731.49     55.26 o 
  -2  -9  11      723.57      797.00     32.49 o 
  -1  -9  11      750.90      805.82     43.48 o 
   0  -9  11      211.98      243.27     21.68 o 
   1  -9  11     2178.58     2202.68     46.54 o 
   2  -9  11        4.40        2.97      9.09 o 
   3  -9  11      143.61      155.65     37.99 o 
   4  -9  11       93.19       86.58     16.56 o 
   5  -9  11      198.68      178.77     19.17 o 
   6  -9  11       90.39      101.74     38.85 o 
   7  -9  11      530.88      475.88     40.99 o 
 -11  -8  11      208.98      151.66     39.68 o 
 -10  -8  11        8.79       -1.74     18.69 o 
  -9  -8  11      173.08      186.46     25.21 o 
  -8  -8  11       27.13       14.43     15.54 o 
  -7  -8  11      187.47      206.89     32.40 o 
  -6  -8  11      198.51      154.84     18.16 o 
  -5  -8  11     1816.47     1819.13     49.00 o 
  -4  -8  11      906.26      925.61     35.19 o 
  -3  -8  11      675.66      722.01     31.73 o 
  -2  -8  11      693.03      728.09     29.95 o 
  -1  -8  11     1031.78     1005.53     39.09 o 
   0  -8  11      472.79      506.68     40.84 o 
   1  -8  11       48.93       43.68     10.72 o 
   2  -8  11      628.96      661.91     75.12 o 
   3  -8  11        3.13        3.20      9.47 o 
   4  -8  11      162.01      174.71     19.83 o 
   5  -8  11       41.01       33.90     12.63 o 
   6  -8  11      299.50      273.87     60.53 o 
   7  -8  11       69.80       54.94     43.35 o 
   8  -8  11       30.63       14.17     40.35 o 
 -11  -7  11        1.63        0.80     22.97 o 
 -10  -7  11      145.31      134.59     27.90 o 
  -9  -7  11        8.34        8.05     10.99 o 
  -8  -7  11      337.54      389.58     30.49 o 
  -7  -7  11        9.18       -2.20      8.76 o 
  -6  -7  11      684.17      578.54     31.10 o 
  -5  -7  11       67.24       70.86     17.35 o 
  -4  -7  11     1219.09     1233.21     51.06 o 
  -3  -7  11     1359.24     1350.24     69.76 o 
  -2  -7  11      110.24       88.31     14.90 o 
  -1  -7  11      394.34      412.96     37.23 o 
   0  -7  11       22.60       17.23      9.19 o 
   1  -7  11      476.90      492.91     28.40 o 
   2  -7  11      139.69      128.12     18.51 o 
   3  -7  11      306.56      332.57     23.71 o 
   4  -7  11       25.31       19.16      9.77 o 
   5  -7  11      141.32      132.53     16.96 o 
   6  -7  11       41.99      103.02     43.35 o 
   7  -7  11      109.36       31.34     38.63 o 
 -12  -6  11        2.13       -3.60     23.70 o 
 -11  -6  11       39.09       48.61     27.06 o 
 -10  -6  11      148.64      129.73     26.88 o 
  -9  -6  11      502.93      492.97     29.16 o 
  -8  -6  11       35.39       47.53     12.84 o 
  -7  -6  11      656.51      711.82     47.83 o 
  -6  -6  11      428.34      465.41     34.51 o 
  -5  -6  11       42.26       46.68     13.91 o 
  -4  -6  11      764.15      783.23     35.73 o 
  -3  -6  11     1045.79     1051.26     35.43 o 
  -2  -6  11      785.75      808.46     35.64 o 
  -1  -6  11       41.31       32.83     12.60 o 
   0  -6  11      715.03      731.01     32.17 o 
   1  -6  11        1.81       -5.14      8.96 o 
   2  -6  11      812.80      793.74     87.57 o 
   3  -6  11       55.88       38.07     12.07 o 
   4  -6  11       44.82       37.67      9.62 o 
   5  -6  11       69.83       74.47     13.31 o 
   6  -6  11       55.86       29.14     25.06 o 
   7  -6  11      103.28       30.91     40.35 o 
   8  -6  11       27.78       80.70     54.09 o 
 -12  -5  11      115.19      110.32     46.36 o 
 -11  -5  11        1.65       23.34     24.62 o 
 -10  -5  11      169.92      135.16     18.10 o 
  -9  -5  11        1.91       -4.06      9.01 o 
  -8  -5  11     1414.58     1439.17     48.16 o 
  -7  -5  11      998.42      957.10     65.08 o 
  -6  -5  11      301.74      331.61     23.47 o 
  -5  -5  11     2015.50     1861.10     46.81 o 
  -4  -5  11      354.26      355.00     17.91 o 
  -3  -5  11       39.45       33.65      9.39 o 
  -2  -5  11        4.20        2.79      7.06 o 
  -1  -5  11      926.11      952.53     36.12 o 
   0  -5  11        2.02       -7.44      7.44 o 
   1  -5  11     1188.68     1201.72     46.72 o 
   2  -5  11      242.33      253.67     24.88 o 
   3  -5  11      300.08      306.16     22.21 o 
   4  -5  11      182.37      205.74     15.79 o 
   5  -5  11        2.58        0.62      6.93 o 
   6  -5  11       22.51       29.62     40.35 o 
   7  -5  11       83.19       53.66     47.65 o 
   8  -5  11      228.13      271.29     78.98 o 
 -12  -4  11       12.40      -10.30     30.48 o 
 -11  -4  11      371.76      302.30     47.77 o 
 -10  -4  11       75.20       47.44     13.92 o 
  -9  -4  11      493.75      520.42     28.84 o 
  -8  -4  11     1041.78     1072.35     41.70 o 
  -7  -4  11      119.63      118.31     16.28 o 
  -6  -4  11     1301.49     1261.58     41.03 o 
  -5  -4  11      286.85      295.54     17.17 o 
  -4  -4  11      230.14      233.92     22.84 o 
  -3  -4  11      151.01      149.35     15.96 o 
  -2  -4  11     3106.35     3166.59     60.60 o 
  -1  -4  11     1155.30     1161.92     38.72 o 
   0  -4  11      425.12      456.73     19.64 o 
   1  -4  11      292.44      303.32     22.99 o 
   2  -4  11      287.37      317.66     33.49 o 
   3  -4  11      227.40      263.72     15.61 o 
   4  -4  11      334.65      330.21     22.43 o 
   5  -4  11      286.50      291.96     20.96 o 
   6  -4  11        6.82        7.27     13.63 o 
   7  -4  11       80.21      153.67     61.38 o 
 -12  -3  11      389.00      242.96     62.24 o 
 -11  -3  11      142.37      147.12     54.94 o 
 -10  -3  11      170.90      177.97     21.41 o 
  -9  -3  11      183.29      216.48     23.03 o 
  -8  -3  11       42.60       35.01     11.44 o 
  -7  -3  11     1691.80     1648.66     45.53 o 
  -6  -3  11       19.68       14.76      8.08 o 
  -5  -3  11     1292.96     1324.65     39.71 o 
  -4  -3  11       39.98       34.82      7.88 o 
  -3  -3  11      522.47      625.77     28.13 o 
  -2  -3  11       18.58        9.38      8.21 o 
  -1  -3  11     2090.97     2070.69     54.07 o 
   0  -3  11     2000.88     2063.33     69.45 o 
   1  -3  11       26.63       13.00     18.24 o 
   2  -3  11      548.40      537.58     34.39 o 
   3  -3  11       65.46       60.01     11.39 o 
   4  -3  11      196.56      186.93     15.94 o 
   5  -3  11       19.76       23.89     19.96 o 
   6  -3  11      308.14      292.99     29.90 o 
   7  -3  11       18.16       13.09     17.46 o 
 -12  -2  11      101.47      126.31     39.92 o 
 -11  -2  11      220.63      147.71     28.96 o 
 -10  -2  11      563.43      643.84     32.22 o 
  -9  -2  11       29.17       30.45     11.49 o 
  -8  -2  11      102.46      101.54     14.18 o 
  -7  -2  11        0.95        0.45      7.72 o 
  -6  -2  11     2275.26     2218.58     54.32 o 
  -5  -2  11       84.37       70.02     10.64 o 
  -4  -2  11     2038.13     2027.26     42.44 o 
  -3  -2  11     1276.36     1283.73     39.22 o 
  -2  -2  11      610.79      649.80     56.43 o 
  -1  -2  11      518.95      544.80     22.16 o 
   0  -2  11       61.75       68.98     11.73 o 
   1  -2  11      384.43      408.15     23.78 o 
   2  -2  11       50.69       46.54     11.12 o 
   3  -2  11       99.33       89.59     16.76 o 
   4  -2  11        6.36      -10.60     10.60 o 
   5  -2  11      478.48      471.35     52.58 o 
   6  -2  11      200.59      190.69     29.01 o 
   7  -2  11       99.05       96.94     34.77 o 
 -12  -1  11      103.46      155.81     37.89 o 
 -11  -1  11      460.11      480.33     44.78 o 
 -10  -1  11        0.02       -5.92     10.72 o 
  -9  -1  11      217.77      254.46     21.83 o 
  -8  -1  11      167.02      161.51     16.89 o 
  -7  -1  11      603.99      590.13     26.90 o 
  -6  -1  11       91.50       69.57     11.68 o 
  -5  -1  11     1215.23     1229.39     37.89 o 
  -4  -1  11     2588.09     2564.05     81.02 o 
  -3  -1  11      362.18      332.08     23.07 o 
  -2  -1  11      610.40      679.29     32.47 o 
  -1  -1  11        3.74        2.30      8.02 o 
   0  -1  11      825.26      932.95     31.05 o 
   1  -1  11       42.94       15.15     10.93 o 
   2  -1  11      274.24      301.90     26.25 o 
   3  -1  11        4.46        7.36     12.38 o 
   4  -1  11      235.21      242.61     28.86 o 
   5  -1  11       48.32       30.62     15.63 o 
   6  -1  11      184.47      137.67     56.23 o 
 -12   0  11      227.19      241.47     49.58 o 
 -11   0  11        6.65        2.14     18.00 o 
 -10   0  11      236.90      208.78     28.65 o 
  -9   0  11       40.07       34.90     11.68 o 
  -8   0  11      536.63      518.83     27.29 o 
  -7   0  11       68.66       48.78     11.37 o 
  -6   0  11      926.81      957.09     36.40 o 
  -5   0  11      108.43      119.12     18.22 o 
  -4   0  11      136.90      115.60     18.38 o 
  -3   0  11     1510.11     1492.82     50.30 o 
  -2   0  11       73.24       40.44     10.70 o 
  -1   0  11      280.45      275.74     24.19 o 
   0   0  11       54.20       60.73     12.98 o 
   1   0  11      688.41      675.80     38.61 o 
   2   0  11        0.88       13.60     12.77 o 
   3   0  11      342.81      346.34     48.35 o 
   4   0  11       92.63      102.76     25.84 o 
   5   0  11       76.46       45.32     18.84 o 
   6   0  11       84.52      109.28     29.54 o 
 -12   1  11       60.56       51.26     29.67 o 
 -11   1  11       37.14       24.68     21.19 o 
 -10   1  11       19.62       15.01     11.96 o 
  -9   1  11      210.69      189.07     21.48 o 
  -8   1  11      129.66      103.66     15.04 o 
  -7   1  11      624.84      560.81     37.54 o 
  -6   1  11      733.29      779.79     38.60 o 
  -5   1  11      400.91      387.82     23.62 o 
  -4   1  11     1490.02     1553.15     54.36 o 
  -3   1  11       22.16       13.77     11.68 o 
  -2   1  11      483.96      494.80     33.62 o 
  -1   1  11        5.41       -6.06      8.65 o 
   0   1  11      680.14      622.23     31.14 o 
   1   1  11        5.49       22.31     13.55 o 
   2   1  11      778.09      807.08     46.46 o 
   3   1  11      441.10      489.79     43.81 o 
   4   1  11       30.11       25.56     17.00 o 
   5   1  11       22.93       24.40     17.72 o 
 -12   2  11       61.82       30.04     28.56 o 
 -11   2  11        5.74      -11.11     18.30 o 
 -10   2  11      106.21       87.41     18.90 o 
  -9   2  11      241.88      224.43     37.27 o 
  -8   2  11      156.00      185.69     19.35 o 
  -7   2  11      922.03      943.81     40.09 o 
  -6   2  11        0.15        2.77      8.93 o 
  -5   2  11      453.68      433.19     46.94 o 
  -4   2  11      141.36       97.96     35.13 o 
  -3   2  11      845.16      856.69     52.78 o 
  -2   2  11      223.31      235.03     21.45 o 
  -1   2  11      558.69      564.21     36.02 o 
   0   2  11      287.67      301.55     25.54 o 
   1   2  11      468.61      497.90     44.63 o 
   2   2  11      307.89      308.19     39.15 o 
   3   2  11       54.40       51.42     19.63 o 
   4   2  11      175.96      168.81     27.35 o 
   5   2  11        4.95      -11.47     19.36 o 
 -12   3  11       38.63       29.62     41.64 o 
 -11   3  11       40.38       22.46     26.76 o 
 -10   3  11       79.11       42.53     18.98 o 
  -9   3  11      196.07      135.08     24.49 o 
  -8   3  11      757.16      798.18     39.54 o 
  -7   3  11        0.29       14.18     11.18 o 
  -6   3  11      390.79      324.03     25.37 o 
  -5   3  11       28.78       25.35     14.59 o 
  -4   3  11       32.16       11.20     13.27 o 
  -3   3  11        0.36       -7.16     13.62 o 
  -2   3  11      900.25      974.11     46.81 o 
  -1   3  11      374.49      374.26     32.92 o 
   0   3  11      109.30      131.16     22.98 o 
   1   3  11      352.64      273.48     40.11 o 
   2   3  11        0.24      -18.66     18.66 o 
   3   3  11      250.11      282.35     74.48 o 
   4   3  11        3.51        8.46     24.79 o 
 -11   4  11       85.39      184.44     68.90 o 
 -10   4  11        8.16       -3.41     17.62 o 
  -9   4  11      235.10      189.70     28.71 o 
  -8   4  11        0.40       -3.07     14.78 o 
  -7   4  11      428.41      438.61     31.20 o 
  -6   4  11       55.92       51.06     19.14 o 
  -5   4  11       37.56       40.80     17.49 o 
  -4   4  11        0.24        6.15     14.97 o 
  -3   4  11      678.44      647.84     51.28 o 
  -2   4  11      154.31      119.51     21.94 o 
  -1   4  11      325.39      357.08     34.59 o 
   0   4  11      599.12      623.18     85.52 o 
   1   4  11      131.53      102.63     29.74 o 
   2   4  11      128.03      151.77     36.80 o 
   3   4  11       12.96      -14.15     25.81 o 
 -11   5  11       40.75       50.65     45.93 o 
 -10   5  11       99.97       86.18     31.84 o 
  -9   5  11       17.13      -12.07     27.47 o 
  -8   5  11      198.21      143.10     26.01 o 
  -7   5  11        0.40        9.23     15.78 o 
  -6   5  11      399.65      392.22     41.61 o 
  -5   5  11       69.45       64.56     20.65 o 
  -4   5  11       76.98       79.06     37.56 o 
  -3   5  11       59.27       22.05     21.55 o 
  -2   5  11      231.33      206.61     33.05 o 
  -1   5  11      508.12      651.47     59.02 o 
   0   5  11        9.04       -4.80     18.14 o 
   1   5  11      205.36      140.62     45.72 o 
   2   5  11       25.38       24.77     33.91 o 
 -10   6  11       24.71        2.49     29.15 o 
  -9   6  11       45.10       33.25     27.88 o 
  -8   6  11        7.90       10.69     23.77 o 
  -7   6  11      208.61      196.44     32.01 o 
  -6   6  11        5.37       10.63     21.45 o 
  -5   6  11      495.52      603.53     87.14 o 
  -4   6  11      417.47      420.24     72.97 o 
  -3   6  11        8.79       21.46     30.05 o 
  -2   6  11      200.31      259.70     60.95 o 
  -1   6  11       19.70       -5.15     30.05 o 
   0   6  11      113.08       78.98     44.21 o 
   1   6  11       43.81        6.33     27.78 o 
  -9   7  11       45.26       41.21     31.71 o 
  -8   7  11       69.21       97.00     56.88 o 
  -7   7  11       27.67       38.11     27.12 o 
  -6   7  11      179.87      261.42     66.53 o 
  -5   7  11      324.69      279.02     65.68 o 
  -4   7  11       22.31       -0.86     29.19 o 
  -3   7  11      444.33      551.16     87.57 o 
  -2   7  11        4.01       12.45     30.91 o 
  -1   7  11        8.16        8.59     36.92 o 
  -7   8  11       79.48      135.13     52.15 o 
  -6   8  11      130.33      130.06     55.80 o 
  -5   8  11       23.50        3.86     33.05 o 
  -4   8  11      421.32      307.78     69.11 o 
  -3   8  11       56.52       66.11     44.21 o 
  -3 -17  12       57.54      158.40     62.67 o 
  -2 -17  12       11.85       28.76     45.50 o 
  -1 -17  12      159.81      255.84     70.40 o 
   0 -17  12       67.17       36.49     41.21 o 
   1 -17  12       66.68       -1.72     36.06 o 
   2 -17  12      114.98      112.46     53.66 o 
   3 -17  12        7.26       25.33     36.49 o 
  -5 -16  12        3.30      -27.90     36.06 o 
  -4 -16  12      255.25      330.10     76.41 o 
  -3 -16  12      260.19      303.91     72.11 o 
  -2 -16  12       46.27       59.24     43.35 o 
  -1 -16  12        6.17       -0.86     31.34 o 
   0 -16  12       97.00      103.45     49.36 o 
   1 -16  12      166.46      157.62     57.31 o 
   2 -16  12       19.60       22.75     33.91 o 
   3 -16  12      223.64      260.56     58.81 o 
   4 -16  12        0.02       42.50     36.49 o 
  -6 -15  12       43.08        3.00     26.91 o 
  -5 -15  12      158.43      139.68     37.76 o 
  -4 -15  12      204.54      213.77     60.95 o 
  -3 -15  12      123.88      120.19     49.36 o 
  -2 -15  12      161.50      274.72     64.82 o 
  -1 -15  12       18.25       23.70     22.24 o 
   0 -15  12      190.95      215.68     38.54 o 
   1 -15  12       59.12       55.88     26.55 o 
   2 -15  12      384.47      540.00     79.41 o 
   3 -15  12       59.82        0.86     31.34 o 
   4 -15  12      154.43      215.06     54.52 o 
   5 -15  12        1.67       -0.43     33.91 o 
  -7 -14  12      100.22      136.18     37.69 o 
  -6 -14  12       26.92       29.92     30.05 o 
  -5 -14  12      119.48      116.00     32.99 o 
  -4 -14  12       59.53       30.51     26.18 o 
  -3 -14  12      277.87      292.61     42.55 o 
  -2 -14  12       11.44       21.61     37.56 o 
  -1 -14  12      182.85      166.42     55.37 o 
   0 -14  12       12.78        3.06     19.67 o 
   1 -14  12      246.21      258.23     37.77 o 
   2 -14  12       77.75       70.40     34.77 o 
   3 -14  12      437.88      579.50     73.40 o 
   4 -14  12      226.50      179.12     57.95 o 
   5 -14  12       26.76        5.05     21.44 o 
   6 -14  12       30.78       20.41     22.41 o 
  -8 -13  12       75.79       54.62     31.55 o 
  -7 -13  12       66.61       58.29     67.61 o 
  -6 -13  12      178.71      159.07     26.22 o 
  -5 -13  12        0.71       -9.15     20.10 o 
  -4 -13  12      132.86      148.72     26.04 o 
  -3 -13  12      154.04      194.44     34.23 o 
  -2 -13  12      637.49      673.87     55.16 o 
  -1 -13  12       17.38        6.65     17.91 o 
   0 -13  12      287.51      244.20     34.96 o 
   1 -13  12       40.48        7.30     17.72 o 
   2 -13  12      233.68      293.06     37.14 o 
   3 -13  12      137.17      122.83     56.23 o 
   4 -13  12       76.53       72.94     47.86 o 
   5 -13  12      113.02      120.69     27.44 o 
   6 -13  12        1.24       13.21     18.34 o 
  -9 -12  12       74.24       46.54     26.95 o 
  -8 -12  12      132.87      163.68     68.68 o 
  -7 -12  12      152.68      134.72     28.11 o 
  -6 -12  12        0.66        6.51     12.99 o 
  -5 -12  12      297.62      293.20     26.21 o 
  -4 -12  12       21.12        6.84     14.17 o 
  -3 -12  12      408.85      465.31     46.70 o 
  -2 -12  12       59.95       37.35     33.91 o 
  -1 -12  12     1011.31     1093.68     61.62 o 
   0 -12  12      104.36      116.46     24.43 o 
   1 -12  12       28.85       44.54     15.37 o 
   2 -12  12      179.24      212.61     30.13 o 
   3 -12  12      248.37      293.22     33.49 o 
   4 -12  12      263.33      274.83     32.00 o 
   5 -12  12        0.40       -7.25     16.07 o 
   6 -12  12       37.84       25.76     22.32 o 
   7 -12  12       10.27        7.73     21.89 o 
  -9 -11  12        1.70       -7.62     20.45 o 
  -8 -11  12       45.01       39.91     27.90 o 
  -7 -11  12       24.26        6.09     13.40 o 
  -6 -11  12      366.98      439.86     40.02 o 
  -5 -11  12       15.82       24.92     12.26 o 
  -4 -11  12      355.39      383.29     34.11 o 
  -3 -11  12        9.95      -10.59     10.59 o 
  -2 -11  12     1057.00     1051.99     59.89 o 
  -1 -11  12      245.71      197.66     29.03 o 
   0 -11  12        2.02        3.32     10.85 o 
   1 -11  12      452.40      468.00     40.45 o 
   2 -11  12       48.59       28.55     15.47 o 
   3 -11  12       74.70       74.67     21.46 o 
   4 -11  12      198.91      146.20     24.13 o 
   5 -11  12      356.34      354.49     31.98 o 
   6 -11  12       73.28       88.43     27.90 o 
   7 -11  12       30.39       22.75     19.75 o 
 -10 -10  12        5.72        8.09     22.26 o 
  -9 -10  12       51.68       11.18     20.45 o 
  -8 -10  12       36.67        4.96     16.03 o 
  -7 -10  12      110.70       96.30     18.21 o 
  -6 -10  12       57.71       53.73     15.01 o 
  -5 -10  12     1185.29     1237.87     42.71 o 
  -4 -10  12      173.47      136.73     22.21 o 
  -3 -10  12      195.77      186.01     23.33 o 
  -2 -10  12      134.54      145.52     26.83 o 
  -1 -10  12      551.61      546.45     33.68 o 
   0 -10  12      951.54      991.20     41.34 o 
   1 -10  12       53.35       44.28     26.18 o 
   2 -10  12      546.65      562.02     39.54 o 
   3 -10  12       58.22       52.88     16.91 o 
   4 -10  12      199.36      262.28     26.83 o 
   5 -10  12        9.82       -1.72     13.74 o 
   6 -10  12      177.80      164.39     30.05 o 
   7 -10  12       93.68       84.52     20.84 o 
 -11  -9  12       21.15       24.04     27.82 o 
 -10  -9  12      156.96      148.51     32.07 o 
  -9  -9  12        0.01       -8.86     14.36 o 
  -8  -9  12       36.89       32.39     14.57 o 
  -7  -9  12       47.69       38.97     13.77 o 
  -6  -9  12      667.79      777.34     36.34 o 
  -5  -9  12      137.52      112.20     16.11 o 
  -4  -9  12      812.43      895.14     87.18 o 
  -3  -9  12     1566.33     1571.06     96.52 o 
  -2  -9  12       96.42      103.82     18.26 o 
  -1  -9  12      143.67      136.38     37.00 o 
   0  -9  12        6.92       12.69     11.06 o 
   1  -9  12     1238.75     1332.91     56.56 o 
   2  -9  12       32.11       23.77     13.95 o 
   3  -9  12      602.43      597.74     36.11 o 
   4  -9  12       42.13       38.90     14.23 o 
   5  -9  12      182.26      244.16     51.73 o 
   6  -9  12       85.32       58.60     18.26 o 
   7  -9  12       26.87       13.60     17.81 o 
 -11  -8  12       71.11       94.73     33.67 o 
 -10  -8  12       20.20       14.49     20.67 o 
  -9  -8  12      293.23      294.51     32.68 o 
  -8  -8  12       49.86       43.23     14.80 o 
  -7  -8  12      348.00      352.90     58.49 o 
  -6  -8  12      107.87      110.19     20.57 o 
  -5  -8  12      618.31      649.10     30.03 o 
  -4  -8  12      945.28      952.68     43.91 o 
  -3  -8  12      538.53      494.61     31.77 o 
  -2  -8  12       68.90       50.40     21.90 o 
  -1  -8  12        5.85       -3.25      9.22 o 
   0  -8  12      598.63      622.92     35.39 o 
   1  -8  12      112.54      122.29     38.63 o 
   2  -8  12      430.01      510.08     33.91 o 
   3  -8  12      407.69      426.37     42.93 o 
   4  -8  12        6.48       27.09     13.09 o 
   5  -8  12       25.87       11.36     13.21 o 
   6  -8  12       42.82       23.70     16.53 o 
 -11  -7  12        2.87       10.42     25.23 o 
 -10  -7  12      442.38      503.99     36.30 o 
  -9  -7  12        0.18        3.75     11.72 o 
  -8  -7  12      699.01      725.56     38.08 o 
  -7  -7  12      655.73      651.55     34.21 o 
  -6  -7  12       23.79       30.55     13.32 o 
  -5  -7  12      352.00      410.41     23.97 o 
  -4  -7  12      490.15      468.88     39.09 o 
  -3  -7  12      195.29      190.69     19.01 o 
  -2  -7  12       67.66       51.17     12.88 o 
  -1  -7  12     1042.16     1012.58     53.01 o 
   0  -7  12       36.22       45.15     11.79 o 
   1  -7  12      870.33      879.71     43.68 o 
   2  -7  12      467.43      416.98     55.16 o 
   3  -7  12       49.14       11.75     11.61 o 
   4  -7  12       71.47       62.44     13.80 o 
   5  -7  12        4.32        6.55     13.09 o 
 -12  -6  12       26.16       57.95     46.36 o 
 -11  -6  12      253.84      332.02     41.47 o 
 -10  -6  12        0.20       -5.89     14.39 o 
  -9  -6  12      514.54      466.88     29.50 o 
  -8  -6  12      190.38      211.77     22.56 o 
  -7  -6  12      101.72       88.72     20.76 o 
  -6  -6  12      935.21      942.49     36.89 o 
  -5  -6  12       74.66       77.15     12.94 o 
  -4  -6  12      866.33     1017.85     43.33 o 
  -3  -6  12      108.37      106.31     14.72 o 
  -2  -6  12      864.98      949.49     39.89 o 
  -1  -6  12       30.87       14.88     11.97 o 
   0  -6  12     1185.32     1196.36     39.65 o 
   1  -6  12      201.02      206.90     24.73 o 
   2  -6  12      441.99      414.67     29.45 o 
   3  -6  12      582.98      504.70     30.31 o 
   4  -6  12        2.78        2.37     10.93 o 
   5  -6  12        1.00        3.73     12.11 o 
   6  -6  12       74.93       69.97     48.51 o 
   7  -6  12       88.69       66.11     51.08 o 
 -12  -5  12      131.69       73.83     41.64 o 
 -11  -5  12       93.37      109.52     34.10 o 
 -10  -5  12      461.11      475.81     34.71 o 
  -9  -5  12      485.64      494.57     39.07 o 
  -8  -5  12       55.38       41.56     13.86 o 
  -7  -5  12      751.29      730.11     35.12 o 
  -6  -5  12      132.55      111.12     15.83 o 
  -5  -5  12      713.33      745.69     29.82 o 
  -4  -5  12     1130.08     1097.41     75.94 o 
  -3  -5  12     2953.48     3103.28    103.78 o 
  -2  -5  12      382.72      443.27     28.65 o 
  -1  -5  12     1438.63     1458.44     46.43 o 
   0  -5  12      825.07      815.91     36.85 o 
   1  -5  12       19.38       14.01     13.09 o 
   2  -5  12      150.28      197.29     22.76 o 
   3  -5  12      149.64      124.63     17.02 o 
   4  -5  12      248.08      249.43     28.64 o 
   5  -5  12        6.87       -2.88     10.25 o 
   6  -5  12       58.98       43.57     13.00 o 
   7  -5  12       15.63      -33.48     34.77 o 
 -12  -4  12      413.89      433.98     81.99 o 
 -11  -4  12      121.51      146.96     38.07 o 
 -10  -4  12      322.43      309.61     33.19 o 
  -9  -4  12       55.42       73.36     16.11 o 
  -8  -4  12      337.23      348.74     27.05 o 
  -7  -4  12       19.67        2.66     10.47 o 
  -6  -4  12     2171.17     2106.73     56.01 o 
  -5  -4  12      213.90      209.81     20.79 o 
  -4  -4  12      646.83      654.19     35.69 o 
  -3  -4  12      181.03      189.09     18.38 o 
  -2  -4  12     2149.41     2170.61     60.01 o 
  -1  -4  12      928.24      938.86     37.68 o 
   0  -4  12       18.55        5.55      7.93 o 
   1  -4  12      862.38      889.24     39.47 o 
   2  -4  12       81.13       72.96     16.89 o 
   3  -4  12      159.12      148.11     25.59 o 
   4  -4  12       24.81       34.19     10.91 o 
   5  -4  12      392.62      346.68     39.73 o 
   6  -4  12       45.52       31.34     18.76 o 
   7  -4  12       86.35       76.17     22.32 o 
 -12  -3  12      127.40      133.50     55.80 o 
 -11  -3  12      580.96      645.44     66.94 o 
 -10  -3  12       43.04       23.92     15.03 o 
  -9  -3  12      106.59       86.97     24.85 o 
  -8  -3  12        3.35        1.61     10.25 o 
  -7  -3  12      281.52      312.86     31.54 o 
  -6  -3  12        5.41       13.33      9.98 o 
  -5  -3  12     1583.54     1584.43     41.70 o 
  -4  -3  12      741.34      698.13     36.66 o 
  -3  -3  12      259.44      231.10     24.85 o 
  -2  -3  12     2232.04     2101.02     68.15 o 
  -1  -3  12        6.24        7.76      9.98 o 
   0  -3  12      980.20     1092.50     44.56 o 
   1  -3  12       22.12       22.81     13.17 o 
   2  -3  12      125.59      129.79     18.57 o 
   3  -3  12      138.22      121.26     15.49 o 
   4  -3  12      472.98      442.61     29.35 o 
   5  -3  12       93.71       80.48     34.77 o 
   6  -3  12      130.45      122.88     36.06 o 
 -12  -2  12      359.58      396.63     77.70 o 
 -11  -2  12        0.45      -16.35     22.55 o 
 -10  -2  12      230.79      245.69     25.40 o 
  -9  -2  12       68.71       48.77     14.79 o 
  -8  -2  12       51.10       59.92     14.76 o 
  -7  -2  12        2.93        9.98      9.71 o 
  -6  -2  12      993.18      981.70     37.55 o 
  -5  -2  12      863.19      897.21     31.63 o 
  -4  -2  12      143.35      164.48     25.38 o 
  -3  -2  12     1127.55     1086.35     45.45 o 
  -2  -2  12        6.48       -3.93      9.97 o 
  -1  -2  12      744.11      748.27     27.63 o 
   0  -2  12        0.28       -3.91     11.47 o 
   1  -2  12      613.65      685.07     55.13 o 
   2  -2  12       26.13       18.55     13.10 o 
   3  -2  12      165.76      165.85     22.15 o 
   4  -2  12       17.02        2.26     13.80 o 
   5  -2  12      233.80      256.95     34.68 o 
   6  -2  12      106.65       97.30     26.71 o 
 -12  -1  12       15.05       27.90     38.63 o 
 -11  -1  12      168.20      140.74     49.58 o 
 -10  -1  12        8.60        5.50     16.58 o 
  -9  -1  12      190.33      151.21     20.55 o 
  -8  -1  12      105.61       92.37     21.31 o 
  -7  -1  12      276.05      259.03     23.29 o 
  -6  -1  12      618.41      562.67     29.27 o 
  -5  -1  12      627.06      598.64     26.23 o 
  -4  -1  12      863.51      823.25     41.15 o 
  -3  -1  12       59.32       40.84     25.11 o 
  -2  -1  12       43.15       30.69     11.59 o 
  -1  -1  12       74.02       51.69     12.10 o 
   0  -1  12      548.65      559.86     76.84 o 
   1  -1  12      104.20       81.14     22.56 o 
   2  -1  12      438.16      422.10     62.80 o 
   3  -1  12      114.10       90.14     19.70 o 
   4  -1  12       55.53       63.17     18.88 o 
   5  -1  12       52.68       -2.76     20.73 o 
 -12   0  12       95.37      132.21     54.52 o 
 -11   0  12       43.87       30.48     27.32 o 
 -10   0  12      157.41      119.74     24.32 o 
  -9   0  12      143.87      125.05     20.26 o 
  -8   0  12      187.26      156.02     21.13 o 
  -7   0  12      254.56      235.53     22.29 o 
  -6   0  12      224.01      236.37     21.19 o 
  -5   0  12      987.15     1026.24     73.58 o 
  -4   0  12       76.40       58.21     19.87 o 
  -3   0  12       54.46       88.30     20.75 o 
  -2   0  12       63.90       32.49     13.02 o 
  -1   0  12      115.76       81.97     16.85 o 
   0   0  12       18.85       20.24     14.81 o 
   1   0  12      559.74      581.05     38.48 o 
   2   0  12      371.42      350.01     32.21 o 
   3   0  12        0.44       -6.38     15.11 o 
   4   0  12      186.37      210.45     28.47 o 
   5   0  12       13.40       21.67     24.93 o 
 -12   1  12        8.88       -2.15     40.35 o 
 -11   1  12      248.30      233.02     44.12 o 
 -10   1  12       29.70      -10.99     16.07 o 
  -9   1  12      179.41      129.59     24.26 o 
  -8   1  12      734.97      746.78     38.28 o 
  -7   1  12       56.71       48.67     13.35 o 
  -6   1  12      197.34      214.14     20.69 o 
  -5   1  12       37.08       37.21     15.37 o 
  -4   1  12      734.93      727.38     91.65 o 
  -3   1  12       30.43        7.69     14.26 o 
  -2   1  12      823.14      915.00     43.30 o 
  -1   1  12        8.96       10.19     13.62 o 
   0   1  12      394.87      404.06     35.49 o 
   1   1  12      143.88      157.29     25.55 o 
   2   1  12       50.71       19.64     17.54 o 
   3   1  12      398.45      411.65     37.70 o 
   4   1  12        0.16       15.53     19.19 o 
 -11   2  12       74.34       38.64     31.76 o 
 -10   2  12      232.05      273.35     46.63 o 
  -9   2  12      248.58      308.20     48.72 o 
  -8   2  12        4.75       -3.25     11.56 o 
  -7   2  12      635.63      602.11     34.01 o 
  -6   2  12       94.63       58.83     14.02 o 
  -5   2  12      124.90       82.01     19.90 o 
  -4   2  12       15.10        7.68     15.02 o 
  -3   2  12      885.82      745.48     52.76 o 
  -2   2  12      398.86      425.38     64.45 o 
  -1   2  12      365.54      370.69     32.93 o 
   0   2  12      429.13      544.47     50.90 o 
   1   2  12       84.48       23.22     22.26 o 
   2   2  12      336.74      401.29     48.68 o 
   3   2  12        0.17        4.96     27.04 o 
   4   2  12      109.76      114.18     41.64 o 
 -11   3  12       53.39       67.89     34.56 o 
 -10   3  12      265.46      228.56     46.09 o 
  -9   3  12       10.11       -0.06     21.09 o 
  -8   3  12      385.00      418.27     47.21 o 
  -7   3  12      188.94      232.66     27.08 o 
  -6   3  12      168.73      133.30     24.54 o 
  -5   3  12        4.48        4.40     15.57 o 
  -4   3  12      219.16      160.03     29.98 o 
  -3   3  12       48.63       34.65     19.53 o 
  -2   3  12      371.70      356.72     33.22 o 
  -1   3  12     1144.43     1272.78     68.74 o 
   0   3  12        1.65        6.32     20.79 o 
   1   3  12       63.04       56.05     26.79 o 
   2   3  12       18.95       -6.12     22.32 o 
   3   3  12      116.40       86.07     31.75 o 
 -11   4  12      202.23      157.56     42.03 o 
 -10   4  12       22.75       31.35     34.56 o 
  -9   4  12       45.70       26.76     25.06 o 
  -8   4  12        2.60      -12.95     15.55 o 
  -7   4  12      311.25      341.75     33.49 o 
  -6   4  12      223.00      155.72     34.20 o 
  -5   4  12      135.48      169.06     32.58 o 
  -4   4  12      122.43       87.48     26.88 o 
  -3   4  12      108.90       85.54     27.12 o 
  -2   4  12      356.31      364.92     35.00 o 
  -1   4  12       10.16        7.37     39.28 o 
   0   4  12      134.54      110.32     42.93 o 
   1   4  12       87.49       77.00     32.44 o 
   2   4  12       26.52       10.53     26.32 o 
 -10   5  12       58.06       31.32     41.64 o 
  -9   5  12       26.90       50.84     28.35 o 
  -8   5  12       40.03       74.95     30.78 o 
  -7   5  12        6.44        2.31     34.77 o 
  -6   5  12      214.55      281.59     62.67 o 
  -5   5  12      445.31      505.23     80.70 o 
  -4   5  12        1.08       -2.15     27.04 o 
  -3   5  12      142.48       54.52     39.06 o 
  -2   5  12        7.62      -12.45     27.47 o 
  -1   5  12      112.00      110.32     45.07 o 
   0   5  12       13.24      -12.88     29.19 o 
  -9   6  12       61.88       45.19     33.41 o 
  -8   6  12        2.69        7.10     26.76 o 
  -7   6  12      149.03       52.32     30.54 o 
  -6   6  12      148.60      247.68     60.53 o 
  -5   6  12       72.78       87.57     47.65 o 
  -4   6  12      284.18      334.82     70.40 o 
  -3   6  12       76.22       40.78     35.63 o 
  -2   6  12       48.20       73.83     42.93 o 
  -1   6  12        7.38       41.64     35.20 o 
  -7   7  12       62.28       83.70     47.65 o 
  -6   7  12       95.20       40.35     42.50 o 
  -5   7  12      240.46      320.65     75.98 o 
  -4   7  12       24.74       38.63     36.92 o 
  -2 -17  13       47.87       27.90     38.20 o 
  -1 -17  13       63.14      114.18     54.94 o 
   0 -17  13      121.65      119.76     55.37 o 
   1 -17  13       24.84      -23.18     33.48 o 
   2 -17  13      146.44      154.10     54.94 o 
  -4 -16  13       51.13      137.36     60.53 o 
  -3 -16  13      159.18       87.57     48.94 o 
  -2 -16  13       59.23      -11.16     33.91 o 
  -1 -16  13      110.68      124.48     51.51 o 
   0 -16  13       25.16       17.60     39.49 o 
   1 -16  13      350.27      444.59     73.62 o 
   2 -16  13       40.68       58.81     41.21 o 
   3 -16  13       59.41       14.17     38.63 o 
   4 -16  13       34.44       42.50     44.64 o 
  -6 -15  13       39.87       37.61     32.11 o 
  -5 -15  13       23.04       48.08     43.78 o 
  -4 -15  13      272.07      288.46     68.25 o 
  -3 -15  13       19.99       42.50     37.77 o 
  -2 -15  13      312.48      225.36     59.24 o 
  -1 -15  13       14.43       33.01     24.74 o 
   0 -15  13      355.10      308.84     43.93 o 
   1 -15  13        1.08        4.33     22.00 o 
   2 -15  13      129.35      219.78     54.09 o 
   3 -15  13      206.27      151.10     47.65 o 
   4 -15  13       38.44       28.33     36.06 o 
  -7 -14  13      102.91       80.16     33.41 o 
  -6 -14  13        0.39       16.28     27.44 o 
  -5 -14  13       40.83       99.59     49.36 o 
  -4 -14  13       35.86       49.36     40.78 o 
  -3 -14  13      362.11      471.23     53.88 o 
  -2 -14  13       70.54       31.65     49.36 o 
  -1 -14  13      307.01      248.41     77.48 o 
   0 -14  13       84.86      101.22     28.53 o 
   1 -14  13       17.83       32.19     30.91 o 
   2 -14  13      227.13      187.16     51.08 o 
   3 -14  13       90.84      110.32     42.07 o 
   4 -14  13      113.47       71.64     45.29 o 
   5 -14  13       13.66        8.88     21.74 o 
  -8 -13  13       85.66       73.88     41.42 o 
  -7 -13  13       46.32       37.78     28.79 o 
  -6 -13  13       52.30       40.53     27.01 o 
  -5 -13  13       24.81        1.40     19.84 o 
  -4 -13  13      249.67      269.25     41.23 o 
  -3 -13  13        0.02        1.55     18.09 o 
  -2 -13  13      266.67      351.42     56.02 o 
  -1 -13  13      339.33      317.60     40.52 o 
   0 -13  13        5.09       17.26     18.44 o 
   1 -13  13       46.24       29.19     30.48 o 
   2 -13  13       90.15       36.47     21.24 o 
   3 -13  13      194.83      199.99     56.66 o 
   4 -13  13       16.57       39.45     21.40 o 
   5 -13  13       86.54      137.14     29.67 o 
   6 -13  13        0.00      -23.18     23.18 o 
  -9 -12  13       74.01       22.07     31.75 o 
  -8 -12  13       26.11       45.04     29.26 o 
  -7 -12  13      124.76      112.38     25.01 o 
  -6 -12  13        6.89       14.65     22.90 o 
  -5 -12  13      253.57      249.35     37.93 o 
  -4 -12  13        0.23       -2.26     18.36 o 
  -3 -12  13      637.58      646.27     93.58 o 
  -2 -12  13      273.48      314.02     53.87 o 
  -1 -12  13      220.02      243.73     66.75 o 
   0 -12  13      125.86       91.63     24.24 o 
   1 -12  13       74.25       36.95     35.63 o 
   2 -12  13       42.40       66.80     48.51 o 
   3 -12  13      143.92      113.09     25.06 o 
   4 -12  13      402.65      399.27     37.40 o 
   5 -12  13       17.28       25.78     18.90 o 
   6 -12  13       42.97       41.64     25.33 o 
  -9 -11  13        3.94      -14.28     25.49 o 
  -8 -11  13       70.84       98.26     35.20 o 
  -7 -11  13       40.71       53.25     19.60 o 
  -6 -11  13      636.49      635.30     35.14 o 
  -5 -11  13      229.45      210.76     48.66 o 
  -4 -11  13      241.04      217.38     49.58 o 
  -3 -11  13      153.02      144.17     31.76 o 
  -2 -11  13      590.79      605.07     54.09 o 
  -1 -11  13        1.57       17.45     16.13 o 
   0 -11  13        3.74       10.86     12.54 o 
   1 -11  13      236.97      192.84     29.06 o 
   2 -11  13        0.46        9.30     19.53 o 
   3 -11  13      100.14      110.35     32.41 o 
   4 -11  13        2.42       -6.40     14.29 o 
   5 -11  13      271.70      275.15     39.92 o 
   6 -11  13       90.35       66.11     25.33 o 
 -10 -10  13       13.27      -17.92     20.88 o 
  -9 -10  13      201.08      176.05     40.86 o 
  -8 -10  13       10.38       20.08     18.78 o 
  -7 -10  13      227.26      173.05     22.29 o 
  -6 -10  13        6.70        3.59     11.43 o 
  -5 -10  13      385.68      420.50     36.14 o 
  -4 -10  13      784.50      826.58     64.61 o 
  -3 -10  13      236.53      268.54     43.14 o 
  -2 -10  13      124.36      107.41     24.26 o 
  -1 -10  13      266.59      261.41     26.30 o 
   0 -10  13      551.35      561.57     33.72 o 
   1 -10  13      106.21       77.81     21.36 o 
   2 -10  13      334.39      322.67     32.98 o 
   3 -10  13        1.69       15.60     15.05 o 
   4 -10  13      274.29      279.45     31.98 o 
   5 -10  13       23.01       23.61     20.60 o 
   6 -10  13       58.64       75.55     24.04 o 
 -10  -9  13      360.32      427.79     46.12 o 
  -9  -9  13        3.27       -5.45     21.54 o 
  -8  -9  13      313.62      364.22     31.44 o 
  -7  -9  13       80.11       77.10     16.75 o 
  -6  -9  13      151.92      165.33     19.80 o 
  -5  -9  13      493.48      449.76     44.14 o 
  -4  -9  13       42.38       31.70     14.23 o 
  -3  -9  13      593.01      632.35     47.84 o 
  -2  -9  13      309.37      239.78     31.04 o 
  -1  -9  13      827.65      831.68     44.67 o 
   0  -9  13       12.87        2.67     14.75 o 
   1  -9  13     1808.26     1899.04    137.79 o 
   2  -9  13      336.61      381.72     78.55 o 
   3  -9  13      202.48      185.75     25.01 o 
   4  -9  13      114.12       99.26     28.55 o 
   5  -9  13      153.10      123.63     26.61 o 
   6  -9  13       79.05       77.70     21.89 o 
 -11  -8  13       58.11       56.09     33.05 o 
 -10  -8  13       37.56        7.29     20.43 o 
  -9  -8  13      763.70      728.74     66.09 o 
  -8  -8  13      402.62      444.62     32.28 o 
  -7  -8  13       76.07       77.32     15.69 o 
  -6  -8  13      514.30      578.72     31.25 o 
  -5  -8  13        1.15        3.33     11.78 o 
  -4  -8  13      943.88      927.35     68.74 o 
  -3  -8  13      117.23       86.63     21.83 o 
  -2  -8  13      327.75      326.40     28.07 o 
  -1  -8  13        1.26        4.57     10.62 o 
   0  -8  13     1360.30     1421.78     61.84 o 
   1  -8  13      374.63      370.80     33.59 o 
   2  -8  13      231.53      282.00     28.72 o 
   3  -8  13      733.43      683.04     38.93 o 
   4  -8  13        1.10       -0.43     15.02 o 
   5  -8  13       53.21       31.34     18.46 o 
   6  -8  13       12.00        9.44     17.17 o 
 -11  -7  13      216.87      166.84     42.64 o 
 -10  -7  13      312.29      318.84     40.12 o 
  -9  -7  13      317.81      287.28     34.09 o 
  -8  -7  13       82.87       75.06     16.68 o 
  -7  -7  13      250.74      273.29     26.08 o 
  -6  -7  13       16.40       16.77     11.03 o 
  -5  -7  13      867.76      908.59     45.66 o 
  -4  -7  13        2.01      -10.49     11.01 o 
  -3  -7  13     1078.65     1168.50     58.26 o 
  -2  -7  13       78.86       56.85     14.79 o 
  -1  -7  13      454.24      497.77     30.70 o 
   0  -7  13       91.58       67.04     19.25 o 
   1  -7  13      332.23      331.57     31.89 o 
   2  -7  13      964.94     1075.47     70.83 o 
   3  -7  13        0.20       -5.70     12.10 o 
   4  -7  13       56.97       44.21     20.60 o 
   5  -7  13        0.29        7.73     16.31 o 
   6  -7  13       42.10       30.05     18.46 o 
 -11  -6  13      124.29      102.52     35.66 o 
 -10  -6  13      328.40      313.57     48.09 o 
  -9  -6  13       80.34       51.04     17.24 o 
  -8  -6  13      591.74      671.28     37.07 o 
  -7  -6  13      116.54      110.90     17.63 o 
  -6  -6  13        3.61        0.71      8.95 o 
  -5  -6  13       15.26       12.41     12.93 o 
  -4  -6  13      839.62      945.11     67.15 o 
  -3  -6  13       78.72       42.99     16.07 o 
  -2  -6  13      994.61      981.04     43.65 o 
  -1  -6  13      992.30     1041.77     42.07 o 
   0  -6  13       24.13       25.14     14.70 o 
   1  -6  13      270.70      182.21     25.95 o 
   2  -6  13      255.62      247.91     39.71 o 
   3  -6  13      539.92      609.31     46.36 o 
   4  -6  13       14.81        8.59     17.60 o 
   5  -6  13       24.87       30.05     18.46 o 
   6  -6  13        7.02       13.83     16.98 o 
 -11  -5  13      434.52      422.05     56.70 o 
 -10  -5  13        0.96       -4.88     17.15 o 
  -9  -5  13       89.09       62.77     16.83 o 
  -8  -5  13       69.76       60.73     16.60 o 
  -7  -5  13      587.92      617.97     33.30 o 
  -6  -5  13       19.03       21.81     14.37 o 
  -5  -5  13      362.06      317.37     29.66 o 
  -4  -5  13      200.41      215.18     24.49 o 
  -3  -5  13      750.07      809.14     49.12 o 
  -2  -5  13      866.22      837.37     97.86 o 
  -1  -5  13       83.99       76.64     15.88 o 
   0  -5  13      336.89      295.38     81.77 o 
   1  -5  13        1.82        8.11     15.02 o 
   2  -5  13      206.56      221.75     47.43 o 
   3  -5  13       97.38       83.25     17.63 o 
   4  -5  13      446.71      446.75     47.86 o 
   5  -5  13       80.26       96.61     23.76 o 
   6  -5  13       28.37       24.90     47.65 o 
 -12  -4  13      259.15      346.41     77.70 o 
 -11  -4  13       24.04       -9.53     29.40 o 
 -10  -4  13      202.90      217.23     31.76 o 
  -9  -4  13       37.15       17.97     13.20 o 
  -8  -4  13      151.40      155.03     23.32 o 
  -7  -4  13        1.10       -1.90     10.18 o 
  -6  -4  13      726.49      736.78     32.30 o 
  -5  -4  13      400.53      418.33     33.24 o 
  -4  -4  13      983.74      929.86     83.49 o 
  -3  -4  13      467.15      424.99     37.33 o 
  -2  -4  13      182.84      190.24     22.48 o 
  -1  -4  13      795.31      829.65     71.86 o 
   0  -4  13      200.30      189.93     26.76 o 
   1  -4  13      247.06      233.26     25.29 o 
   2  -4  13       10.77       27.71     14.22 o 
   3  -4  13      530.22      553.30     33.77 o 
   4  -4  13        3.80       20.31     18.90 o 
   5  -4  13      153.26      162.36     29.44 o 
   6  -4  13       86.24       95.76     33.27 o 
 -12  -3  13        0.24       15.02     39.49 o 
 -11  -3  13      133.76      147.92     38.56 o 
 -10  -3  13       66.07       52.72     20.68 o 
  -9  -3  13      105.75      100.82     22.35 o 
  -8  -3  13        1.74       -1.34     10.68 o 
  -7  -3  13      632.60      641.74     33.39 o 
  -6  -3  13      524.64      526.03     28.07 o 
  -5  -3  13      140.19      140.22     28.97 o 
  -4  -3  13     1027.64     1009.47     56.37 o 
  -3  -3  13      116.07       88.46     20.83 o 
  -2  -3  13       51.47       53.16     14.71 o 
  -1  -3  13        0.40        2.15     10.98 o 
   0  -3  13      920.74      968.33     45.85 o 
   1  -3  13       96.40       96.04     19.33 o 
   2  -3  13      207.16      185.99     34.63 o 
   3  -3  13       43.84       48.90     16.72 o 
   4  -3  13      165.51      101.84     25.91 o 
   5  -3  13      273.81      259.01     37.16 o 
 -12  -2  13      101.87       69.54     46.36 o 
 -11  -2  13        0.07      -14.77     24.03 o 
 -10  -2  13      278.69      227.14     30.47 o 
  -9  -2  13        4.98        4.66     15.09 o 
  -8  -2  13      196.40      184.00     22.94 o 
  -7  -2  13      218.60      264.09     29.80 o 
  -6  -2  13       96.31       85.78     17.14 o 
  -5  -2  13     1126.91     1142.30     59.18 o 
  -4  -2  13       45.25       42.74     18.51 o 
  -3  -2  13      473.39      396.21     39.28 o 
  -2  -2  13      157.31      107.91     23.94 o 
  -1  -2  13      484.41      490.89     63.59 o 
   0  -2  13       25.64       30.68     14.67 o 
   1  -2  13      441.04      502.22     45.20 o 
   2  -2  13      404.81      422.11     33.73 o 
   3  -2  13        1.83       -1.26     14.46 o 
   4  -2  13      135.51      135.25     29.33 o 
   5  -2  13       47.96       13.68     23.00 o 
 -12  -1  13        1.13       27.47     40.78 o 
 -11  -1  13      279.19      251.09     51.51 o 
 -10  -1  13      161.77      227.67     53.01 o 
  -9  -1  13      310.96      308.04     34.37 o 
  -8  -1  13      208.38      230.57     24.35 o 
  -7  -1  13       29.30       12.73     11.51 o 
  -6  -1  13      482.23      429.27     36.11 o 
  -5  -1  13        6.79       -1.78     11.86 o 
  -4  -1  13      587.29      579.61     46.57 o 
  -3  -1  13       84.69      103.26     25.11 o 
  -2  -1  13      230.80      247.27     32.20 o 
  -1  -1  13        1.80       -1.89     10.08 o 
   0  -1  13      683.68      713.26     52.07 o 
   1  -1  13      568.76      556.97     39.33 o 
   2  -1  13       36.89       19.01     16.73 o 
   3  -1  13      231.57      190.92     40.45 o 
   4  -1  13        9.97        3.99     18.09 o 
 -11   0  13      125.70      136.41     47.22 o 
 -10   0  13      580.86      652.75     65.71 o 
  -9   0  13      850.60      953.18     68.45 o 
  -8   0  13        6.84        6.96     12.51 o 
  -7   0  13      279.13      245.87     23.62 o 
  -6   0  13       18.48       11.99     15.52 o 
  -5   0  13      135.92      171.58     30.49 o 
  -4   0  13        0.08       -5.63     13.31 o 
  -3   0  13      397.09      516.14     76.19 o 
  -2   0  13       64.76       51.80     19.18 o 
  -1   0  13      182.83      197.35     27.20 o 
   0   0  13      276.29      270.11     38.24 o 
   1   0  13      154.20      138.51     28.06 o 
   2   0  13      167.73      175.82     28.01 o 
   3   0  13      113.46       57.40     22.45 o 
   4   0  13       18.63       11.64     19.82 o 
 -11   1  13      105.06      121.80     41.21 o 
 -10   1  13      397.26      392.74     54.21 o 
  -9   1  13       13.47       14.94     17.14 o 
  -8   1  13      441.30      501.58     39.47 o 
  -7   1  13      241.37      245.17     26.64 o 
  -6   1  13       74.13       58.22     19.46 o 
  -5   1  13       26.83       13.07     15.58 o 
  -4   1  13      584.73      627.66     51.03 o 
  -3   1  13      144.55      114.70     26.76 o 
  -2   1  13      231.50      181.31     30.80 o 
  -1   1  13      252.37      304.06     30.30 o 
   0   1  13       57.20       53.41     24.57 o 
   1   1  13       47.22       45.70     25.73 o 
   2   1  13        3.81        1.13     22.23 o 
   3   1  13      151.76      124.12     36.27 o 
 -11   2  13      186.63       98.98     38.42 o 
 -10   2  13        0.29      -16.28     22.97 o 
  -9   2  13      444.08      510.63     60.07 o 
  -8   2  13       37.98       58.34     19.72 o 
  -7   2  13      155.96      177.88     36.72 o 
  -6   2  13       54.09       67.57     20.43 o 
  -5   2  13       36.22       11.32     16.66 o 
  -4   2  13       58.12       34.41     21.23 o 
  -3   2  13      586.77      562.16     50.72 o 
  -2   2  13      636.72      570.55     62.46 o 
  -1   2  13        1.08       18.39     15.84 o 
   0   2  13      138.66       86.71     36.49 o 
   1   2  13        0.00        3.76     23.42 o 
   2   2  13       98.96       84.70     31.24 o 
 -10   3  13       71.92       47.10     31.56 o 
  -9   3  13        5.04        4.51     24.28 o 
  -8   3  13      319.46      306.58     48.07 o 
  -7   3  13       36.77       -0.64     22.76 o 
  -6   3  13      123.75      132.21     48.94 o 
  -5   3  13      218.27      226.22     57.09 o 
  -4   3  13       84.71       68.34     25.92 o 
  -3   3  13      279.93      302.96     42.16 o 
  -2   3  13        4.83       13.07     17.47 o 
  -1   3  13      336.85      364.17     40.94 o 
   0   3  13       29.61        5.58     30.05 o 
   1   3  13       12.59       13.74     32.19 o 
  -9   4  13        7.23        4.99     24.08 o 
  -8   4  13       31.79       56.03     37.13 o 
  -7   4  13      445.76      416.81     81.13 o 
  -6   4  13      323.57      421.10     78.55 o 
  -5   4  13        0.64      -13.74     27.04 o 
  -4   4  13      177.42       86.28     43.35 o 
  -3   4  13       17.16       -4.72     27.04 o 
  -2   4  13      142.03      148.52     50.65 o 
  -1   4  13       29.42       92.72     42.93 o 
   0   4  13      117.66      150.67     53.23 o 
  -8   5  13       73.54       49.94     34.02 o 
  -7   5  13       76.96      199.60     59.67 o 
  -6   5  13       78.27      161.40     51.51 o 
  -5   5  13      372.37      429.26     78.55 o 
  -4   5  13       48.71       30.48     35.20 o 
  -3   5  13       82.69       97.87     46.36 o 
  -2   5  13        0.60      -20.18     33.05 o 
  -5   6  13       10.61       17.17     36.49 o 
  -4 -16  14       27.98       27.04     42.07 o 
  -3 -16  14      133.59      161.40     60.95 o 
  -2 -16  14        0.00      -30.91     31.34 o 
  -1 -16  14       99.73       61.81     47.22 o 
   0 -16  14        2.61       -3.00     35.20 o 
   1 -16  14      171.39      124.05     50.65 o 
   2 -16  14       64.06       26.18     35.20 o 
  -5 -15  14       41.84       48.08     47.22 o 
  -4 -15  14      187.36      169.56     60.10 o 
  -3 -15  14        0.01        0.00     30.05 o 
  -2 -15  14      296.67      416.81     82.42 o 
  -1 -15  14       67.66      111.61     49.79 o 
   0 -15  14      212.67      256.41     50.65 o 
   1 -15  14       16.27       12.02     33.05 o 
   2 -15  14       16.25       -4.29     33.05 o 
   3 -15  14      165.52      127.92     46.79 o 
  -6 -14  14       19.98       20.60     41.21 o 
  -5 -14  14      148.15       81.56     48.94 o 
  -4 -14  14        0.01      -22.32     30.91 o 
  -3 -14  14      391.91      491.93     85.42 o 
  -2 -14  14      250.23      271.30     42.95 o 
  -1 -14  14      116.65       92.66     50.87 o 
   0 -14  14        7.23        2.75     21.13 o 
   1 -14  14        5.09       -4.72     28.76 o 
   2 -14  14      217.67      254.55     57.09 o 
   3 -14  14        5.92       -3.00     32.19 o 
   4 -14  14      123.02      108.50     32.19 o 
  -7 -13  14       15.51       -3.12     26.89 o 
  -6 -13  14      120.24       36.49     41.21 o 
  -5 -13  14        0.44        5.58     31.76 o 
  -4 -13  14      148.40      107.74     44.64 o 
  -3 -13  14      124.49      141.64     32.07 o 
  -2 -13  14      377.41      368.66     61.60 o 
  -1 -13  14      262.18      146.18     33.00 o 
   0 -13  14        1.89       27.47     31.34 o 
   1 -13  14       18.99      -14.59     25.76 o 
   2 -13  14       68.27       49.27     23.84 o 
   3 -13  14      222.74      249.39     56.23 o 
   4 -13  14       36.83       33.78     23.32 o 
   5 -13  14       72.47       67.39     34.34 o 
  -8 -12  14       21.62       29.00     34.13 o 
  -7 -12  14      468.65      420.31     64.39 o 
  -6 -12  14       71.25       49.86     28.22 o 
  -5 -12  14      142.21      113.32     48.51 o 
  -4 -12  14      184.89      144.82     61.38 o 
  -3 -12  14       73.28       81.63     26.27 o 
  -2 -12  14      340.68      321.90     40.45 o 
  -1 -12  14      313.53      355.23     41.33 o 
   0 -12  14      290.66      262.70     55.37 o 
   1 -12  14        0.70        5.62     18.36 o 
   2 -12  14      129.84       69.66     31.76 o 
   3 -12  14        6.36        6.18     17.60 o 
   4 -12  14      220.08      285.20     34.43 o 
   5 -12  14       73.42       85.85     35.63 o 
  -9 -11  14      110.56       76.52     36.92 o 
  -8 -11  14      400.83      415.68     55.65 o 
  -7 -11  14       82.11       71.45     33.27 o 
  -6 -11  14      216.81      239.04     61.60 o 
  -5 -11  14      338.94      297.19     42.17 o 
  -4 -11  14        3.23      -10.10     15.31 o 
  -3 -11  14      326.31      318.96     41.21 o 
  -2 -11  14      184.61      182.62     37.99 o 
  -1 -11  14      432.13      472.97     52.37 o 
   0 -11  14        0.77        7.19     17.72 o 
   1 -11  14      417.85      552.70    138.22 o 
   2 -11  14       21.10       21.44     18.75 o 
   3 -11  14       60.16       44.25     31.76 o 
   4 -11  14       62.56       72.63     21.93 o 
   5 -11  14       57.95       52.80     26.18 o 
  -9 -10  14      374.67      436.39     57.51 o 
  -8 -10  14      232.61      232.59     42.64 o 
  -7 -10  14      118.72       96.86     31.83 o 
  -6 -10  14      327.87      349.05     49.56 o 
  -5 -10  14       18.20        4.15     18.65 o 
  -4 -10  14      215.53      206.12     34.53 o 
  -3 -10  14       14.81       16.64     17.17 o 
  -2 -10  14      290.11      325.22     38.37 o 
  -1 -10  14      127.50       70.25     21.75 o 
   0 -10  14     1000.89     1038.35     59.43 o 
   1 -10  14      154.33      172.14     28.51 o 
   2 -10  14      126.12      108.69     24.43 o 
   3 -10  14       81.16      116.91     47.65 o 
   4 -10  14      171.89      151.10     33.91 o 
   5 -10  14       53.29       82.85     27.90 o 
 -10  -9  14      171.61      100.00     36.53 o 
  -9  -9  14      313.89      331.40     50.02 o 
  -8  -9  14       72.42       84.57     23.29 o 
  -7  -9  14      299.86      355.44     34.40 o 
  -6  -9  14        1.97      -11.40     13.10 o 
  -5  -9  14      232.51      251.68     60.53 o 
  -4  -9  14       22.26       20.86     16.87 o 
  -3  -9  14      285.73      280.92     51.08 o 
  -2  -9  14        1.30        2.11     14.33 o 
  -1  -9  14      733.86      800.56     41.13 o 
   0  -9  14      129.30      122.17     44.21 o 
   1  -9  14      461.32      454.70     39.29 o 
   2  -9  14      629.04      562.01     65.68 o 
   3  -9  14       63.24       53.79     19.31 o 
   4  -9  14       78.73      115.90     29.19 o 
   5  -9  14      120.03      101.30     27.90 o 
 -10  -8  14      349.46      322.90     42.40 o 
  -9  -8  14        7.79        7.58     23.16 o 
  -8  -8  14      229.78      279.95     32.43 o 
  -7  -8  14        0.16      -11.36     11.36 o 
  -6  -8  14      137.79       94.83     21.82 o 
  -5  -8  14       27.01       14.74     16.40 o 
  -4  -8  14      568.91      518.26     46.20 o 
  -3  -8  14      324.36      413.97     40.45 o 
  -2  -8  14      418.64      392.25     38.74 o 
  -1  -8  14      127.93      175.43     22.62 o 
   0  -8  14      427.22      392.82     38.49 o 
   1  -8  14      439.48      423.91     37.37 o 
   2  -8  14        1.70       14.97     16.01 o 
   3  -8  14      417.43      401.50     44.86 o 
   4  -8  14        2.61        9.87     19.75 o 
   5  -8  14       99.36       79.84     26.18 o 
 -11  -7  14      170.60      140.97     77.05 o 
 -10  -7  14       46.38       58.81     30.05 o 
  -9  -7  14      401.13      408.66     54.09 o 
  -8  -7  14       85.97       52.09     19.38 o 
  -7  -7  14      129.48       88.94     17.06 o 
  -6  -7  14        2.20        7.20     14.10 o 
  -5  -7  14      309.78      374.70     89.93 o 
  -4  -7  14       52.22       52.29     31.55 o 
  -3  -7  14      801.66      826.77     53.26 o 
  -2  -7  14      849.41      839.85     42.63 o 
  -1  -7  14        0.44       -4.80     11.33 o 
   0  -7  14        9.16       -7.01     14.26 o 
   1  -7  14       82.06       89.84     21.93 o 
   2  -7  14      544.30      539.88     40.56 o 
   3  -7  14        3.82      -13.50     14.95 o 
   4  -7  14      281.90      331.39     41.64 o 
   5  -7  14       22.50       36.92     23.61 o 
 -11  -6  14       13.81        4.80     28.22 o 
 -10  -6  14       92.58       84.35     31.57 o 
  -9  -6  14        2.44       14.13     17.10 o 
  -8  -6  14      225.20      263.68     25.80 o 
  -7  -6  14        0.25        1.64     11.23 o 
  -6  -6  14      350.31      385.72     35.12 o 
  -5  -6  14       15.37       13.26     15.22 o 
  -4  -6  14      447.34      507.23     83.28 o 
  -3  -6  14      703.09      627.40     52.58 o 
  -2  -6  14       42.95       27.08     15.67 o 
  -1  -6  14      276.76      342.22     37.21 o 
   0  -6  14      109.08      118.84     24.19 o 
   1  -6  14       41.24       31.18     16.97 o 
   2  -6  14      127.88      107.24     23.04 o 
   3  -6  14      483.83      525.90     37.46 o 
   4  -6  14       58.80       62.67     27.04 o 
   5  -6  14       85.40      111.61     29.62 o 
 -11  -5  14      180.33       91.57     36.92 o 
 -10  -5  14       21.48       33.23     27.12 o 
  -9  -5  14      155.64      133.42     51.68 o 
  -8  -5  14        0.35       -6.38     12.32 o 
  -7  -5  14      303.55      316.09     25.60 o 
  -6  -5  14      151.84      138.36     44.38 o 
  -5  -5  14      180.69      136.39     66.53 o 
  -4  -5  14      268.82      271.95     35.84 o 
  -3  -5  14      338.31      337.58     36.79 o 
  -2  -5  14      676.01      753.24     42.27 o 
  -1  -5  14       15.63        3.55     16.83 o 
   0  -5  14       81.05       98.58     23.58 o 
   1  -5  14        0.66        8.00     14.97 o 
   2  -5  14      189.71      223.75     59.02 o 
   3  -5  14       32.39       51.08     20.03 o 
   4  -5  14      196.83      258.89    100.23 o 
   5  -5  14      241.88      188.87     66.11 o 
 -11  -4  14        1.76        5.44     28.34 o 
 -10  -4  14       43.07        0.98     24.75 o 
  -9  -4  14       22.48       11.35     17.62 o 
  -8  -4  14      623.52      617.59     35.95 o 
  -7  -4  14      247.39      234.05     22.78 o 
  -6  -4  14      192.80      161.24     42.46 o 
  -5  -4  14      862.18      925.80     59.02 o 
  -4  -4  14        5.86       13.19     16.05 o 
  -3  -4  14      343.45      304.20     77.05 o 
  -2  -4  14      178.28      121.39     24.19 o 
  -1  -4  14      786.04      779.90     52.16 o 
   0  -4  14        1.66       -8.75     13.81 o 
   1  -4  14      194.95      263.11     32.76 o 
   2  -4  14       44.66       26.34     16.68 o 
   3  -4  14      214.85      250.51     28.27 o 
   4  -4  14      115.93       81.56     52.37 o 
 -11  -3  14      136.06      136.45     38.21 o 
 -10  -3  14       86.23       85.30     67.61 o 
  -9  -3  14      356.29      376.39     37.61 o 
  -8  -3  14      165.24      115.59     20.26 o 
  -7  -3  14      183.01      167.29     31.70 o 
  -6  -3  14      846.65      890.15     48.55 o 
  -5  -3  14       79.27       78.68     23.49 o 
  -4  -3  14      124.60      132.37     27.47 o 
  -3  -3  14       20.70        2.01     15.98 o 
  -2  -3  14      606.86      583.79     79.41 o 
  -1  -3  14       14.08       12.65     19.09 o 
   0  -3  14      934.02      938.22     56.53 o 
   1  -3  14      484.95      535.59     38.60 o 
   2  -3  14       66.20       55.00     31.34 o 
   3  -3  14       42.48       39.43     24.22 o 
   4  -3  14        2.96       24.47     40.78 o 
 -11  -2  14       86.20       63.01     32.06 o 
 -10  -2  14      228.17      175.51     40.26 o 
  -9  -2  14      326.25      334.46     36.00 o 
  -8  -2  14       47.93       36.07     22.36 o 
  -7  -2  14      256.60      204.98     28.67 o 
  -6  -2  14        2.37      -11.48     13.06 o 
  -5  -2  14      581.99      580.44     49.60 o 
  -4  -2  14       35.50       34.71     20.82 o 
  -3  -2  14       12.15       14.66     32.19 o 
  -2  -2  14       34.50       10.85     16.08 o 
  -1  -2  14      706.70      915.60     81.99 o 
   0  -2  14      319.26      290.69     39.60 o 
   1  -2  14      199.43      171.67     32.78 o 
   2  -2  14      270.05      291.99     40.23 o 
   3  -2  14       27.08       11.98     18.86 o 
   4  -2  14       57.97       47.86     26.57 o 
 -11  -1  14      207.66      190.07     45.53 o 
 -10  -1  14      458.60      597.99     82.42 o 
  -9  -1  14        6.38       18.49     18.48 o 
  -8  -1  14      590.45      625.44     50.49 o 
  -7  -1  14        3.42       -1.48     14.95 o 
  -6  -1  14      193.00      186.08     46.57 o 
  -5  -1  14        0.47       10.94     16.19 o 
  -4  -1  14      218.61      182.02     41.21 o 
  -3  -1  14      151.71      137.71     42.93 o 
  -2  -1  14      109.84      103.00     24.87 o 
  -1  -1  14      179.76       87.57     35.20 o 
   0  -1  14      139.66       99.43     27.93 o 
   1  -1  14      560.26      530.95     51.26 o 
   2  -1  14       36.29        9.66     18.80 o 
   3  -1  14       54.80       56.16     23.26 o 
 -11   0  14      219.57      185.16     45.65 o 
 -10   0  14       22.09       23.74     27.27 o 
  -9   0  14      545.94      709.10     75.76 o 
  -8   0  14      134.30      107.06     59.24 o 
  -7   0  14      126.20       59.29     29.19 o 
  -6   0  14        1.43      -19.53     19.53 o 
  -5   0  14      409.63      377.88     44.55 o 
  -4   0  14      173.71      181.76     33.11 o 
  -3   0  14      215.00      241.50     35.36 o 
  -2   0  14      324.82      392.33     57.09 o 
  -1   0  14       17.38       54.52     31.76 o 
   0   0  14       33.62       46.36     32.62 o 
   1   0  14       30.29       39.64     25.96 o 
   2   0  14      115.87       73.24     31.35 o 
 -10   1  14      162.92      120.13     47.22 o 
  -9   1  14       13.48      -12.53     23.52 o 
  -8   1  14      233.84      254.54     60.74 o 
  -7   1  14      273.22      225.79     58.38 o 
  -6   1  14      189.42      207.76     54.52 o 
  -5   1  14       10.89       19.78     19.86 o 
  -4   1  14      270.97      208.33     68.47 o 
  -3   1  14      500.95      588.98     52.06 o 
  -2   1  14        1.54       -4.76     19.70 o 
  -1   1  14      205.76      256.69     56.66 o 
   0   1  14       20.12       -3.43     28.33 o 
   1   1  14        0.95      -18.89     31.76 o 
 -10   2  14        1.90      -17.51     27.13 o 
  -9   2  14      125.15       99.32     63.74 o 
  -8   2  14       99.05      100.89     33.69 o 
  -7   2  14      314.38      304.34     66.96 o 
  -6   2  14      205.81      199.17     55.80 o 
  -5   2  14       55.05       62.67     36.92 o 
  -4   2  14      141.58      138.65     46.36 o 
  -3   2  14       11.36       11.77     21.74 o 
  -2   2  14      465.40      481.44     79.63 o 
  -1   2  14       15.04        3.43     27.90 o 
   0   2  14       34.58       16.74     30.91 o 
  -9   3  14        7.77       -2.43     26.32 o 
  -8   3  14      277.93      252.40     66.96 o 
  -7   3  14      467.38      659.34     97.44 o 
  -6   3  14       56.76       51.51     37.77 o 
  -5   3  14      425.77      324.52     67.39 o 
  -4   3  14       40.05       25.33     36.06 o 
  -3   3  14       32.34       -4.29     27.47 o 
  -2   3  14        0.11      -27.47     27.47 o 
  -1   3  14      207.38      134.36     51.08 o 
  -7   4  14       24.60       30.05     38.20 o 
  -6   4  14      346.60      312.07     71.26 o 
  -5   4  14       46.73        8.16     34.34 o 
  -4   4  14      160.01      170.84     56.66 o 
  -3   4  14       70.83       15.45     36.92 o 
  -2 -16  15       34.40       11.16     38.20 o 
  -1 -16  15      100.32       90.14     48.51 o 
   0 -16  15       11.89      -27.47     33.91 o 
  -5 -15  15        2.88        0.43     41.21 o 
  -4 -15  15      252.17      202.18     66.96 o 
  -3 -15  15      130.68       48.94     47.22 o 
  -2 -15  15       75.08       73.83     45.50 o 
  -1 -15  15      125.90      119.76     51.94 o 
   0 -15  15      215.63      180.72     55.37 o 
   1 -15  15       58.46       21.46     38.63 o 
   2 -15  15       52.29       -0.43     32.62 o 
  -6 -14  15       10.97       40.35     47.22 o 
  -5 -14  15      107.30       73.40     51.51 o 
  -4 -14  15       59.28       88.43     45.07 o 
  -3 -14  15       82.92       89.29     47.22 o 
  -2 -14  15      401.67      366.15     74.26 o 
  -1 -14  15        4.41      -10.17     21.93 o 
   0 -14  15      101.38       70.40     43.78 o 
   1 -14  15       83.60      121.48     47.65 o 
   2 -14  15      351.61      450.29     71.26 o 
   3 -14  15        0.56      -30.05     30.05 o 
  -7 -13  15       40.68       28.76     41.64 o 
  -6 -13  15      169.90      187.16     63.53 o 
  -5 -13  15      151.99      183.72     56.23 o 
  -4 -13  15        5.42        3.00     32.19 o 
  -3 -13  15       67.96       50.27     26.69 o 
  -2 -13  15       23.56       30.87     39.28 o 
  -1 -13  15      320.01      348.21     44.97 o 
   0 -13  15        8.72      -25.76     25.76 o 
   1 -13  15      158.59      129.21     46.79 o 
   2 -13  15        0.08       21.03     36.92 o 
   3 -13  15      175.26      204.35     35.02 o 
   4 -13  15       93.93      113.24     29.26 o 
  -8 -12  15      116.69      137.11     39.26 o 
  -7 -12  15      213.96      156.68     62.67 o 
  -6 -12  15      312.67      460.16     84.99 o 
  -5 -12  15        5.53       -6.87     27.90 o 
  -4 -12  15       93.11       84.24     28.21 o 
  -3 -12  15       23.78        1.04     19.92 o 
  -2 -12  15      159.43       96.54     29.56 o 
  -1 -12  15        2.62       14.32     19.67 o 
   0 -12  15      400.90      465.31     72.11 o 
   1 -12  15       65.69       10.30     28.33 o 
   2 -12  15      156.88      135.02     30.37 o 
   3 -12  15      137.97      156.31     31.71 o 
   4 -12  15       50.98       42.50     29.62 o 
  -8 -11  15      140.91       88.15     53.23 o 
  -7 -11  15      420.59      351.13     78.98 o 
  -6 -11  15        0.20        9.01     33.48 o 
  -5 -11  15      292.30      400.50     77.27 o 
  -4 -11  15       26.35       23.68     24.90 o 
  -3 -11  15       74.88       88.90     27.01 o 
  -2 -11  15        6.74       -6.33     17.10 o 
  -1 -11  15      577.91      752.91     84.99 o 
   0 -11  15      106.77      106.46     39.06 o 
   1 -11  15       78.95       67.72     23.96 o 
   2 -11  15       47.18       69.54     23.22 o 
   3 -11  15       10.83       10.06     21.68 o 
   4 -11  15      136.55      133.50     38.20 o 
  -9 -10  15       62.95       51.36     30.52 o 
  -8 -10  15      180.33      173.19     39.15 o 
  -7 -10  15        0.44      -16.91     20.52 o 
  -6 -10  15      341.73      319.37     69.11 o 
  -5 -10  15       10.30      -13.31     16.83 o 
  -4 -10  15      137.15       66.04     31.34 o 
  -3 -10  15       37.14       -3.60     21.89 o 
  -2 -10  15      214.62      222.85     45.29 o 
  -1 -10  15       48.75       41.64     29.62 o 
   0 -10  15      329.92      350.41     41.28 o 
   1 -10  15      179.46      148.17     28.02 o 
   2 -10  15        8.27       -5.51     17.60 o 
   3 -10  15       15.78       26.45     19.40 o 
   4 -10  15       66.08       45.07     25.76 o 
  -9  -9  15      195.07      264.05     84.13 o 
  -8  -9  15        9.41       20.33     24.62 o 
  -7  -9  15      115.59      178.13     53.23 o 
  -6  -9  15       32.48       -6.41     22.75 o 
  -5  -9  15      397.34      350.44     43.29 o 
  -4  -9  15       73.25       78.23     24.50 o 
  -3  -9  15       67.12       37.62     22.10 o 
  -2  -9  15       77.84       69.87     22.57 o 
  -1  -9  15      184.66      201.32     48.94 o 
   0  -9  15      192.20      199.52     32.32 o 
   1  -9  15      104.74       65.79     30.69 o 
   2  -9  15      311.78      322.60     36.57 o 
   3  -9  15        0.19        6.15     18.01 o 
   4  -9  15       61.34       78.55     29.62 o 
 -10  -8  15      223.48      261.17     81.34 o 
  -9  -8  15        0.28       -6.91     23.22 o 
  -8  -8  15      128.90      118.35     38.85 o 
  -7  -8  15        1.08      -10.71     23.39 o 
  -6  -8  15      195.13      181.89     33.84 o 
  -5  -8  15        5.61        3.49     16.22 o 
  -4  -8  15      775.55      926.05     89.50 o 
  -3  -8  15      789.40      911.89     58.63 o 
  -2  -8  15        0.30      -12.67     14.36 o 
  -1  -8  15       31.40       13.90     18.01 o 
   0  -8  15       82.13       64.74     21.85 o 
   1  -8  15      157.64      146.54     43.57 o 
   2  -8  15       36.01       22.24     18.93 o 
   3  -8  15      343.27      353.25     98.08 o 
   4  -8  15       81.91      103.88     32.62 o 
 -10  -7  15       10.35       -2.64     26.99 o 
  -9  -7  15      134.00      134.99     36.57 o 
  -8  -7  15       44.00       68.42     29.82 o 
  -7  -7  15      301.98      344.06     84.78 o 
  -6  -7  15       30.53        0.43     16.87 o 
  -5  -7  15      284.58      285.10     71.47 o 
  -4  -7  15      451.69      346.97     41.46 o 
  -3  -7  15      202.64      195.93     32.18 o 
  -2  -7  15      826.73      805.26     84.78 o 
  -1  -7  15       30.44       18.03     20.03 o 
   0  -7  15       48.09       60.75     37.77 o 
   1  -7  15       45.24       22.59     24.04 o 
   2  -7  15      229.82      239.65     31.69 o 
   3  -7  15       28.79       20.24     24.90 o 
   4  -7  15      139.27      168.70     39.06 o 
 -10  -6  15      272.32      297.91     78.34 o 
  -9  -6  15       30.12       12.10     25.65 o 
  -8  -6  15      621.34      705.71     64.84 o 
  -7  -6  15      222.41      213.91     30.83 o 
  -6  -6  15       25.21       13.78     18.77 o 
  -5  -6  15      192.92      189.36     33.41 o 
  -4  -6  15       10.27       19.64     23.61 o 
  -3  -6  15      352.32      343.45     39.40 o 
  -2  -6  15        8.12       -3.75     15.31 o 
  -1  -6  15      378.89      401.77     42.64 o 
   0  -6  15        0.07      -10.71     17.44 o 
   1  -6  15      165.67      164.54     29.80 o 
   2  -6  15        8.38       35.15     19.97 o 
   3  -6  15      266.35      266.14     46.79 o 
   4  -6  15      102.20       74.26     30.05 o 
 -10  -5  15       34.54       47.98     68.90 o 
  -9  -5  15      386.71      451.46     41.05 o 
  -8  -5  15      280.14      278.38     79.84 o 
  -7  -5  15      201.88      190.26     28.01 o 
  -6  -5  15      532.53      649.04     55.16 o 
  -5  -5  15       49.52       21.18     18.01 o 
  -4  -5  15       70.10       52.57     21.80 o 
  -3  -5  15      130.46      110.82     25.75 o 
  -2  -5  15      185.75      212.81     31.87 o 
  -1  -5  15      126.17      106.24     26.76 o 
   0  -5  15      338.05      331.13     39.30 o 
   1  -5  15       45.67       37.51     25.54 o 
   2  -5  15      111.90       83.92     23.98 o 
   3  -5  15       25.88       20.18     26.61 o 
 -10  -4  15      103.04       95.08     47.00 o 
  -9  -4  15      258.96      263.10     64.04 o 
  -8  -4  15      137.35      131.83     34.28 o 
  -7  -4  15      911.87      939.22     71.47 o 
  -6  -4  15        9.39       -8.62     16.75 o 
  -5  -4  15      214.49      145.29     29.63 o 
  -4  -4  15        0.58        2.95     15.14 o 
  -3  -4  15       22.05       37.10     19.91 o 
  -2  -4  15       52.53       64.32     22.67 o 
  -1  -4  15      660.72      676.51     74.26 o 
   0  -4  15      376.50      330.76     39.91 o 
   1  -4  15      117.66       69.16     23.04 o 
   2  -4  15      158.30      165.86     50.01 o 
   3  -4  15       13.44       -1.70     24.50 o 
 -10  -3  15      397.21      375.11     55.55 o 
  -9  -3  15        1.09       -3.82     25.34 o 
  -8  -3  15      246.50      271.78     45.08 o 
  -7  -3  15        0.21       -6.44     30.05 o 
  -6  -3  15      392.89      435.26     59.45 o 
  -5  -3  15      110.59      103.23     27.41 o 
  -4  -3  15      260.49      312.85     54.52 o 
  -3  -3  15        0.23       17.12     18.40 o 
  -2  -3  15      298.40      294.91     51.08 o 
  -1  -3  15      114.32      137.36     41.64 o 
   0  -3  15      103.53      154.53     42.93 o 
   1  -3  15      391.38      409.34     47.84 o 
   2  -3  15        3.79       44.30     43.14 o 
   3  -3  15       24.34       20.13     25.25 o 
 -10  -2  15        6.27        1.94     28.26 o 
  -9  -2  15      184.93      199.26     43.25 o 
  -8  -2  15       38.79       40.71     28.02 o 
  -7  -2  15       89.13      163.98     53.66 o 
  -6  -2  15       13.12       18.66     20.53 o 
  -5  -2  15      543.07      566.47     52.26 o 
  -4  -2  15      158.18      208.98     35.69 o 
  -3  -2  15      118.73      126.47     29.44 o 
  -2  -2  15       46.93       26.24     25.11 o 
  -1  -2  15      137.96      179.43     48.08 o 
   0  -2  15      432.20      481.62     66.53 o 
   1  -2  15       19.92       35.08     23.82 o 
   2  -2  15       60.30       47.81     27.78 o 
 -10  -1  15      332.91      411.32     57.21 o 
  -9  -1  15       32.77       30.91     28.76 o 
  -8  -1  15       23.16       31.43     27.53 o 
  -7  -1  15        2.98      -28.33     28.33 o 
  -6  -1  15      484.48      371.31     70.83 o 
  -5  -1  15       25.03       39.44     22.67 o 
  -4  -1  15      429.57      433.25     47.36 o 
  -3  -1  15      737.63      765.57    163.33 o 
  -2  -1  15       43.77       44.33     22.85 o 
  -1  -1  15       85.40       83.70     37.35 o 
   0  -1  15       32.71       31.34     32.19 o 
   1  -1  15      143.89      121.05     43.78 o 
 -10   0  15        5.55      -30.05     30.05 o 
  -9   0  15      262.62      325.64     60.53 o 
  -8   0  15       55.53        0.00     32.19 o 
  -7   0  15       88.33       24.90     33.91 o 
  -6   0  15      125.59      123.20     46.36 o 
  -5   0  15      471.05      486.78     80.27 o 
  -4   0  15      447.08      468.32     51.83 o 
  -3   0  15        1.44      -14.17     18.82 o 
  -2   0  15      299.83      296.87     63.96 o 
  -1   0  15      137.33       84.13     40.78 o 
   0   0  15       52.12       42.93     34.34 o 
   1   0  15        9.10       -5.15     30.05 o 
  -9   1  15        9.83       -1.72     37.35 o 
  -8   1  15      172.67      182.86     57.95 o 
  -7   1  15      374.69      400.07     80.27 o 
  -6   1  15       10.88       35.20     37.35 o 
  -5   1  15      272.67      162.69     53.23 o 
  -4   1  15       11.51       -3.00     29.62 o 
  -3   1  15      370.43      421.53     75.12 o 
  -2   1  15       62.82       14.21     23.93 o 
  -1   1  15       91.17       55.80     39.06 o 
   0   1  15        7.97       25.76     34.77 o 
  -8   2  15      170.41      186.73     61.38 o 
  -7   2  15      101.81       90.14     50.22 o 
  -6   2  15      496.59      522.83     89.29 o 
  -5   2  15      136.04       89.71     45.07 o 
  -4   2  15      116.45      131.35     52.37 o 
  -3   2  15       12.26       61.81     39.49 o 
  -2   2  15       60.51       49.79     42.07 o 
  -6   3  15        6.57       12.88     37.77 o 
  -5   3  15       51.18       31.34     39.06 o 
  -3 -15  16      141.61      124.05     58.81 o 
  -2 -15  16        0.14      -13.74     37.35 o 
  -1 -15  16       36.65       15.45     42.50 o 
   0 -15  16       14.16       15.02     36.92 o 
  -5 -14  16        2.98       40.78     44.21 o 
  -4 -14  16       62.80       66.96     47.22 o 
  -3 -14  16       34.71       50.65     39.92 o 
  -2 -14  16      208.51       67.39     44.21 o 
  -1 -14  16        6.28       -7.73     33.48 o 
   0 -14  16      146.34      127.92     49.36 o 
   1 -14  16       11.31       33.05     36.49 o 
  -6 -13  16        0.74       15.45     43.78 o 
  -5 -13  16      116.71       81.99     47.65 o 
  -4 -13  16        5.62      -12.88     30.48 o 
  -3 -13  16       74.80       24.90     38.63 o 
  -2 -13  16        0.05        3.80     22.30 o 
  -1 -13  16      156.64      222.35     57.09 o 
   0 -13  16       20.52       73.40     39.49 o 
   1 -13  16       93.05      148.95     48.51 o 
   2 -13  16       39.18       39.06     35.63 o 
  -7 -12  16       35.22       93.15     52.80 o 
  -6 -12  16      205.36      270.00     71.26 o 
  -5 -12  16        4.32       35.63     41.21 o 
  -4 -12  16       73.58       92.72     44.64 o 
  -3 -12  16        7.94       -3.35     22.15 o 
  -2 -12  16      306.72      351.45     47.42 o 
  -1 -12  16      144.92      104.74     46.79 o 
   0 -12  16       51.42       45.07     36.49 o 
   1 -12  16       42.27       30.48     33.91 o 
   2 -12  16       21.59       34.15     24.40 o 
   3 -12  16       18.80       43.47     25.31 o 
  -8 -11  16       43.58        2.58     40.78 o 
  -7 -11  16      146.47       69.97     49.36 o 
  -6 -11  16        4.58       31.34     38.63 o 
  -5 -11  16      331.13      384.18     78.98 o 
  -4 -11  16       28.38       21.03     34.34 o 
  -3 -11  16      205.62      277.43     41.76 o 
  -2 -11  16       67.20       45.15     24.80 o 
  -1 -11  16      283.65      218.06     54.09 o 
   0 -11  16      300.07      312.93     61.81 o 
   1 -11  16        3.26       12.54     23.21 o 
   2 -11  16       30.17       22.08     22.60 o 
   3 -11  16        9.29        0.19     20.45 o 
  -8 -10  16       53.25       19.32     40.78 o 
  -7 -10  16       16.35       26.18     38.20 o 
  -6 -10  16      596.99      598.81     93.58 o 
  -5 -10  16       76.65       85.42     42.07 o 
  -4 -10  16      189.77      212.05     38.55 o 
  -3 -10  16      302.23      280.92     42.28 o 
  -2 -10  16       29.64       -8.96     18.05 o 
  -1 -10  16       69.29       43.35     33.05 o 
   0 -10  16       57.43       11.59     31.76 o 
   1 -10  16      218.44      195.11     33.19 o 
   2 -10  16        4.07        0.64     20.64 o 
   3 -10  16       15.27       11.59     29.62 o 
  -9  -9  16      139.05      111.10     56.88 o 
  -8  -9  16       12.36       -4.72     34.34 o 
  -7  -9  16      238.90      408.65     81.99 o 
  -6  -9  16       14.44       38.20     34.77 o 
  -5  -9  16      573.16      677.08    136.72 o 
  -4  -9  16      712.96      689.95    127.49 o 
  -3  -9  16        3.20        4.46     17.53 o 
  -2  -9  16      266.95      313.85     40.74 o 
  -1  -9  16        0.73       -0.43     27.04 o 
   0  -9  16       18.63      -11.01     20.03 o 
   1  -9  16       64.26       57.23     24.70 o 
   2  -9  16      237.83      240.22     35.37 o 
   3  -9  16       10.06       36.06     30.91 o 
  -9  -8  16        6.70      -17.20     26.56 o 
  -8  -8  16      233.37      278.16     72.11 o 
  -7  -8  16       95.57      148.95     54.52 o 
  -6  -8  16      178.08      285.45     65.25 o 
  -5  -8  16      146.20      105.40     30.11 o 
  -4  -8  16       88.31       30.06     23.10 o 
  -3  -8  16      589.07      693.36     55.67 o 
  -2  -8  16        4.52       23.84     19.87 o 
  -1  -8  16       43.27       70.40     35.63 o 
   0  -8  16        0.00       11.73     20.49 o 
   1  -8  16      245.65      220.56     34.84 o 
   2  -8  16        6.15      -18.72     38.42 o 
   3  -8  16      159.30      133.50     40.35 o 
  -9  -7  16      380.04      457.76     59.57 o 
  -8  -7  16      256.20      189.73     60.95 o 
  -7  -7  16      171.71      153.24     53.66 o 
  -6  -7  16      428.62      446.86     78.12 o 
  -5  -7  16       22.51       50.36     23.81 o 
  -4  -7  16      214.84      151.01     66.11 o 
  -3  -7  16        0.53       -5.03     16.99 o 
  -2  -7  16      139.46      151.53     46.36 o 
  -1  -7  16       34.85        1.29     28.33 o 
   0  -7  16      128.30       99.51     27.80 o 
   1  -7  16        6.57       11.83     20.71 o 
   2  -7  16      306.19      301.06     48.72 o 
   3  -7  16      165.65      172.13     44.21 o 
  -9  -6  16      214.87      130.83     51.94 o 
  -8  -6  16      332.20      422.82     84.56 o 
  -7  -6  16      775.39      829.32    105.17 o 
  -6  -6  16       38.55       72.97     42.50 o 
  -5  -6  16       82.09       83.63     26.45 o 
  -4  -6  16        0.01       -6.28     18.49 o 
  -3  -6  16      328.20      313.62     54.52 o 
  -2  -6  16        1.23        0.43     27.04 o 
  -1  -6  16      153.52      218.92     51.94 o 
   0  -6  16      174.16      145.12     32.17 o 
   1  -6  16       17.62       14.41     21.40 o
[truncated: 10,702 more chars]
